# Supplementary material for: Bis{[2-(dimethyl­amino)­phen­yl](trimethyl­sil­yl)meth­yl}cadmium
Source: Acta Crystallogr Sect E Struct Rep Online. 2012 Jan 18;68(Pt 2):m166. doi: 10.1107/S1600536812001079 (PMC3274896; doi:10.1107/S1600536812001079)
Supplement: Supplementary file 1 [file e-68-0m166-sup1.cif]

##############################################################################
#                                                                            #
# This CIF contains the data in a paper accepted for publication in          #
# Acta Crystallographica Section E. It conforms to the requirements of       #
# Notes for Authors for Acta Crystallographica Section E, and has been       #
# peer reviewed under the auspices of the IUCr Commission on Journals.       #
#                                                                            #
# Full details of the Crystallographic Information File format               #
# are given in the paper "The Crystallographic Information File (CIF):       #
# a New Standard Archive File for Crystallography" by S. R. Hall, F. H.      #
# Allen and I. D. Brown [Acta Cryst. (1991), A47, 655-685].                  #
#                                                                            #
# The current version of the core CIF dictionary is obtainable from          #
# ftp://ftp.iucr.org/pub/cif_core.dic.                                       #
#                                                                            #
# Software is freely available for graphical display of the structure(s)     #
# in this CIF. For information consult the CIF software page                 #
# http://www.iucr.org/resources/cif/software.                                #
#                                                                            #
# This file may be used for bona fide research purposes within the           #
# scientific community so long as proper attribution is given to the journal # 
# article from which it was obtained.                                        #
#                                                                            #
##############################################################################
data_I
_audit_creation_method     SHELXL-97
_chemical_name_systematic
;
Bis{[2-(dimethylamino)phenyl](trimethylsilyl)methyl}cadmium
;
_chemical_name_common     ?
_chemical_formula_moiety     ?
_chemical_formula_sum     'C24 H40 Cd N2 Si2'
_chemical_formula_iupac     '[Cd (C12 H20 N1 Si1)2]'
_chemical_formula_weight     525.16
_chemical_melting_point     ?
_symmetry_cell_setting     triclinic
_symmetry_space_group_name_H-M     'P -1'
loop_
    _symmetry_equiv_pos_as_xyz
    'x, y, z'
    '-x, -y, -z'
_cell_length_a     9.341(6)
_cell_length_b     11.011(5)
_cell_length_c     13.605(8)
_cell_angle_alpha     87.80(4)
_cell_angle_beta     88.31(3)
_cell_angle_gamma     77.30(5)
_cell_volume     1363.7(13)
_cell_formula_units_Z     2
_cell_measurement_reflns_used     3359
_cell_measurement_theta_min     2.25
_cell_measurement_theta_max     27.66
_cell_measurement_temperature     230(2)
_exptl_crystal_description     stick
_exptl_crystal_colour     colorless
_exptl_crystal_size_max     0.40
_exptl_crystal_size_mid     0.30
_exptl_crystal_size_min     0.30
_exptl_crystal_density_diffrn     1.279
_exptl_crystal_density_meas     ?
_exptl_crystal_density_method     'not measured'
_exptl_crystal_F_000     548
_exptl_absorpt_coefficient_mu     0.901
_exptl_absorpt_correction_type     multi-scan
_exptl_absorpt_process_details     '(SADABS; Sheldrick, 1996)'
_exptl_absorpt_correction_T_min     0.7146
_exptl_absorpt_correction_T_max     0.7739
_exptl_special_details
;
;
_diffrn_ambient_temperature     230(2)
_diffrn_radiation_type     MoK\a
_diffrn_radiation_wavelength     0.71073
_diffrn_radiation_source     'fine-focus sealed tube'
_diffrn_radiation_monochromator     graphite
_diffrn_measurement_device_type     'Bruker SMART APEX CCD'
_diffrn_measurement_method     'phi and omega scans'
_diffrn_detector_area_resol_mean     ?
_diffrn_reflns_number     5641
_diffrn_reflns_av_R_equivalents     0.0148
_diffrn_reflns_av_sigmaI/netI     0.0354
_diffrn_reflns_theta_min     1.50
_diffrn_reflns_theta_max     25.01
_diffrn_reflns_theta_full     25.01
_diffrn_measured_fraction_theta_max     0.980
_diffrn_measured_fraction_theta_full     0.980
_diffrn_reflns_limit_h_min     -10
_diffrn_reflns_limit_h_max     11
_diffrn_reflns_limit_k_min     -12
_diffrn_reflns_limit_k_max     13
_diffrn_reflns_limit_l_min     -16
_diffrn_reflns_limit_l_max     12
_diffrn_standards_number     ?
_diffrn_standards_interval_count     ?
_diffrn_standards_interval_time     ?
_diffrn_standards_decay_%     ?
_refine_special_details
;
Refinement of <i>F</i>^2^ against ALL reflections. The weighted <i>R</i>-factor
<i>wR</i> and goodness of fit <i>S</i> are based on <i>F</i>^2^, conventional
<i>R</i>-factors <i>R</i> are based on <i>F</i>, with <i>F</i> set to zero for
negative <i>F</i>^2^. The threshold expression of <i>F</i>^2^ >
\s(<i>F</i>^2^) is used only for calculating <i>R</i>-factors(gt) <i>etc</i>.
and is not relevant to the choice of reflections for refinement.
<i>R</i>-factors based on <i>F</i>^2^ are statistically about twice as large
as those based on <i>F</i>, and <i>R</i>- factors based on ALL data will be
even larger.
;
_reflns_number_total     4701
_reflns_number_gt     4067
_reflns_threshold_expression     I>2sigma(I)
_refine_ls_structure_factor_coef     Fsqd
_refine_ls_matrix_type     full
_refine_ls_R_factor_all     0.0492
_refine_ls_R_factor_gt     0.0407
_refine_ls_wR_factor_gt     0.0828
_refine_ls_wR_factor_ref     0.0864
_refine_ls_goodness_of_fit_ref     1.087
_refine_ls_restrained_S_all     1.087
_refine_ls_number_reflns     4701
_refine_ls_number_parameters     280
_refine_ls_number_restraints     0
_refine_ls_hydrogen_treatment     mixed
_refine_ls_weighting_scheme     calc
_refine_ls_weighting_details
         'calc w=1/[\s^2^(Fo^2^)+(0.0331P)^2^+0.7748P] where P=(Fo^2^+2Fc^2^)/3'
_atom_sites_solution_hydrogens     geom
_atom_sites_solution_primary     direct
_atom_sites_solution_secondary     difmap
_refine_ls_shift/su_max     0.001
_refine_ls_shift/su_mean     0.000
_refine_diff_density_max     0.596
_refine_diff_density_min     -0.237
_refine_ls_extinction_method     none
_refine_ls_extinction_coef     ?
loop_
    _atom_type_symbol
    _atom_type_description
    _atom_type_scat_dispersion_real
    _atom_type_scat_dispersion_imag
    _atom_type_scat_source
    'C' 'C' 0.0033 0.0016
                         'International Tables Vol C Tables 4.2.6.8 and 6.1.1.4'
    'H' 'H' 0.0000 0.0000
                         'International Tables Vol C Tables 4.2.6.8 and 6.1.1.4'
    'N' 'N' 0.0061 0.0033
                         'International Tables Vol C Tables 4.2.6.8 and 6.1.1.4'
    'Si' 'Si' 0.0817 0.0704
                         'International Tables Vol C Tables 4.2.6.8 and 6.1.1.4'
    'Cd' 'Cd' -0.8075 1.2024
                         'International Tables Vol C Tables 4.2.6.8 and 6.1.1.4'
_computing_data_collection     'SMART (Siemens, 1996)'
_computing_cell_refinement     'SAINT (Siemens, 1996)'
_computing_data_reduction     'SAINT (Siemens, 1996)'
_computing_structure_solution     'SHELXS97 (Sheldrick, 2008)'
_computing_structure_refinement     'SHELXL97 (Sheldrick, 2008)'
_computing_molecular_graphics     'SHELXTL (Sheldrick, 2008)'
_computing_publication_material     'SHELXL97 (Sheldrick, 2008)'
loop_
    _atom_site_type_symbol
    _atom_site_label
    _atom_site_fract_x
    _atom_site_fract_y
    _atom_site_fract_z
    _atom_site_U_iso_or_equiv
    _atom_site_adp_type
    _atom_site_calc_flag
    _atom_site_refinement_flags
    _atom_site_occupancy
    _atom_site_symmetry_multiplicity
    _atom_site_disorder_assembly
    _atom_site_disorder_group
    Cd Cd 0.25382(3) 0.99621(2) 0.753955(19) 0.04535(11) Uani d . 1 1 . .
    Si Si2 0.52432(12) 0.76494(10) 0.83055(8) 0.0538(3) Uani d . 1 1 . .
    Si Si1 0.39659(12) 1.23578(11) 0.67425(9) 0.0577(3) Uani d . 1 1 . .
    C C13 0.3230(4) 0.8293(3) 0.8458(3) 0.0447(9) Uani d . 1 1 . .
    N N1 0.0380(3) 1.1417(3) 0.8311(2) 0.0513(8) Uani d . 1 1 . .
    C C14 0.2231(4) 0.7414(3) 0.8309(3) 0.0455(8) Uani d . 1 1 . .
    C C2 0.0830(4) 1.2435(3) 0.6727(3) 0.0498(9) Uani d . 1 1 . .
    C C3 0.0275(5) 1.3305(4) 0.5981(3) 0.0672(12) Uani d . 1 1 . .
    H H3 0.0867 1.3392 0.5433 0.081 Uiso calc R 1 1 . .
    N N2 0.1275(3) 0.8475(3) 0.6757(2) 0.0566(8) Uani d . 1 1 . .
    C C7 -0.0104(4) 1.2342(3) 0.7535(3) 0.0506(9) Uani d . 1 1 . .
    C C1 0.2359(4) 1.1633(4) 0.6616(3) 0.0504(9) Uani d . 1 1 . .
    C C16 0.1279(5) 0.5640(4) 0.8942(4) 0.0749(13) Uani d . 1 1 . .
    H H16 0.1255 0.5036 0.9436 0.090 Uiso calc R 1 1 . .
    C C15 0.2164(4) 0.6483(4) 0.9027(3) 0.0589(10) Uani d . 1 1 . .
    H H15 0.2735 0.6429 0.9581 0.071 Uiso calc R 1 1 . .
    C C19 0.1321(4) 0.7478(3) 0.7502(3) 0.0523(9) Uani d . 1 1 . .
    C C24 0.5904(5) 0.6124(4) 0.8995(4) 0.0893(16) Uani d . 1 1 . .
    H H24A 0.5656 0.6225 0.9681 0.134 Uiso calc R 1 1 . .
    H H24B 0.6950 0.5864 0.8913 0.134 Uiso calc R 1 1 . .
    H H24C 0.5445 0.5506 0.8742 0.134 Uiso calc R 1 1 . .
    C C6 -0.1501(4) 1.3103(4) 0.7582(4) 0.0709(13) Uani d . 1 1 . .
    H H6 -0.2100 1.3035 0.8130 0.085 Uiso calc R 1 1 . .
    C C21 -0.0221(5) 0.9041(5) 0.6421(4) 0.0861(15) Uani d . 1 1 . .
    H H21A -0.0531 0.8494 0.5980 0.129 Uiso calc R 1 1 . .
    H H21B -0.0220 0.9825 0.6087 0.129 Uiso calc R 1 1 . .
    H H21C -0.0884 0.9173 0.6979 0.129 Uiso calc R 1 1 . .
    C C4 -0.1137(6) 1.4044(4) 0.6036(4) 0.0870(17) Uani d . 1 1 . .
    H H4 -0.1484 1.4603 0.5522 0.104 Uiso calc R 1 1 . .
    C C17 0.0436(6) 0.5697(4) 0.8127(4) 0.0874(16) Uani d . 1 1 . .
    H H17 -0.0150 0.5124 0.8057 0.105 Uiso calc R 1 1 . .
    C C18 0.0464(5) 0.6608(4) 0.7413(4) 0.0758(13) Uani d . 1 1 . .
    H H18 -0.0103 0.6643 0.6858 0.091 Uiso calc R 1 1 . .
    C C20 0.2220(6) 0.8062(5) 0.5898(3) 0.0886(15) Uani d . 1 1 . .
    H H20A 0.3199 0.7706 0.6109 0.133 Uiso calc R 1 1 . .
    H H20B 0.2234 0.8761 0.5457 0.133 Uiso calc R 1 1 . .
    H H20C 0.1846 0.7447 0.5566 0.133 Uiso calc R 1 1 . .
    C C8 0.1033(5) 1.1934(4) 0.9126(3) 0.0740(13) Uani d . 1 1 . .
    H H8A 0.1778 1.2344 0.8870 0.111 Uiso calc R 1 1 . .
    H H8B 0.1462 1.1272 0.9578 0.111 Uiso calc R 1 1 . .
    H H8C 0.0285 1.2522 0.9462 0.111 Uiso calc R 1 1 . .
    C C12 0.4331(5) 1.2721(5) 0.8026(3) 0.0826(14) Uani d . 1 1 . .
    H H12A 0.3529 1.3348 0.8268 0.124 Uiso calc R 1 1 . .
    H H12B 0.5221 1.3020 0.8034 0.124 Uiso calc R 1 1 . .
    H H12C 0.4430 1.1981 0.8438 0.124 Uiso calc R 1 1 . .
    C C22 0.5889(5) 0.7379(4) 0.6999(3) 0.0772(13) Uani d . 1 1 . .
    H H22A 0.5444 0.6760 0.6733 0.116 Uiso calc R 1 1 . .
    H H22B 0.6937 0.7096 0.6978 0.116 Uiso calc R 1 1 . .
    H H22C 0.5616 0.8143 0.6618 0.116 Uiso calc R 1 1 . .
    C C10 0.3806(6) 1.3851(5) 0.5994(4) 0.104(2) Uani d . 1 1 . .
    H H10A 0.3671 1.3700 0.5316 0.157 Uiso calc R 1 1 . .
    H H10B 0.4686 1.4156 0.6053 0.157 Uiso calc R 1 1 . .
    H H10C 0.2981 1.4458 0.6231 0.157 Uiso calc R 1 1 . .
    C C9 -0.0774(5) 1.0803(5) 0.8704(3) 0.0813(14) Uani d . 1 1 . .
    H H9A -0.1421 1.1354 0.9135 0.122 Uiso calc R 1 1 . .
    H H9B -0.0333 1.0054 0.9063 0.122 Uiso calc R 1 1 . .
    H H9C -0.1321 1.0602 0.8170 0.122 Uiso calc R 1 1 . .
    C C23 0.6216(5) 0.8796(5) 0.8807(4) 0.0860(15) Uani d . 1 1 . .
    H H23A 0.5968 0.9567 0.8432 0.129 Uiso calc R 1 1 . .
    H H23B 0.7256 0.8472 0.8764 0.129 Uiso calc R 1 1 . .
    H H23C 0.5922 0.8937 0.9483 0.129 Uiso calc R 1 1 . .
    C C5 -0.2017(6) 1.3948(4) 0.6845(5) 0.0915(18) Uani d . 1 1 . .
    H H5 -0.2954 1.4452 0.6892 0.110 Uiso calc R 1 1 . .
    C C11 0.5620(5) 1.1225(5) 0.6282(4) 0.0858(15) Uani d . 1 1 . .
    H H11A 0.5848 1.0524 0.6736 0.129 Uiso calc R 1 1 . .
    H H11B 0.6437 1.1623 0.6224 0.129 Uiso calc R 1 1 . .
    H H11C 0.5424 1.0946 0.5650 0.129 Uiso calc R 1 1 . .
    H H13 0.321(4) 0.850(3) 0.912(3) 0.054(11) Uiso d . 1 1 . .
    H H1 0.248(4) 1.144(4) 0.599(3) 0.064(13) Uiso d . 1 1 . .
loop_
    _atom_site_aniso_label
    _atom_site_aniso_U_11
    _atom_site_aniso_U_22
    _atom_site_aniso_U_33
    _atom_site_aniso_U_12
    _atom_site_aniso_U_13
    _atom_site_aniso_U_23
    Cd 0.04401(16) 0.04002(16) 0.05193(18) -0.01013(11) -0.00366(11) 0.00682(11)
    Si2 0.0471(6) 0.0523(6) 0.0617(7) -0.0106(5) -0.0102(5) 0.0088(5)
    Si1 0.0515(7) 0.0571(7) 0.0658(7) -0.0177(5) 0.0040(5) 0.0123(5)
    C13 0.053(2) 0.0370(19) 0.044(2) -0.0096(16) -0.0077(17) 0.0026(16)
    N1 0.0472(18) 0.057(2) 0.0527(19) -0.0189(15) 0.0022(14) 0.0037(15)
    C14 0.049(2) 0.0351(19) 0.053(2) -0.0110(16) 0.0063(16) -0.0040(16)
    C2 0.060(2) 0.040(2) 0.053(2) -0.0172(18) -0.0162(18) 0.0036(16)
    C3 0.079(3) 0.052(2) 0.075(3) -0.026(2) -0.027(2) 0.017(2)
    N2 0.053(2) 0.065(2) 0.054(2) -0.0168(16) -0.0082(15) -0.0029(16)
    C7 0.039(2) 0.041(2) 0.074(3) -0.0146(16) -0.0096(18) -0.0035(18)
    C1 0.058(2) 0.051(2) 0.043(2) -0.0147(18) 0.0015(18) 0.0098(18)
    C16 0.074(3) 0.048(3) 0.104(4) -0.021(2) 0.015(3) 0.011(2)
    C15 0.058(3) 0.049(2) 0.068(3) -0.0087(19) 0.0056(19) 0.0021(19)
    C19 0.045(2) 0.046(2) 0.068(3) -0.0129(17) -0.0020(18) -0.0080(18)
    C24 0.070(3) 0.081(3) 0.104(4) 0.006(3) -0.008(3) 0.034(3)
    C6 0.045(2) 0.050(3) 0.118(4) -0.008(2) -0.006(2) -0.010(2)
    C21 0.071(3) 0.091(4) 0.096(4) -0.016(3) -0.031(3) 0.011(3)
    C4 0.092(4) 0.051(3) 0.119(4) -0.014(3) -0.063(3) 0.022(3)
    C17 0.072(3) 0.057(3) 0.142(5) -0.035(3) 0.004(3) -0.003(3)
    C18 0.065(3) 0.066(3) 0.105(4) -0.028(2) -0.015(3) -0.016(3)
    C20 0.088(4) 0.122(4) 0.062(3) -0.035(3) 0.004(3) -0.018(3)
    C8 0.070(3) 0.094(3) 0.061(3) -0.024(3) 0.000(2) -0.012(2)
    C12 0.067(3) 0.096(4) 0.093(4) -0.035(3) 0.002(3) -0.009(3)
    C22 0.068(3) 0.078(3) 0.080(3) -0.004(2) 0.001(2) 0.006(2)
    C10 0.093(4) 0.087(4) 0.142(5) -0.045(3) -0.022(3) 0.051(4)
    C9 0.073(3) 0.090(4) 0.087(3) -0.036(3) 0.012(2) 0.017(3)
    C23 0.065(3) 0.099(4) 0.102(4) -0.032(3) -0.024(3) 0.003(3)
    C5 0.056(3) 0.050(3) 0.165(6) -0.001(2) -0.036(3) 0.000(3)
    C11 0.062(3) 0.098(4) 0.096(4) -0.019(3) 0.028(2) -0.001(3)
_geom_special_details
;
All e.s.d.'s (except the e.s.d. in the dihedral angle between two l.s. planes)
are estimated using the full covariance matrix. The cell e.s.d.'s are taken
into account individually in the estimation of e.s.d.'s in distances, angles
and torsion angles; correlations between e.s.d.'s in cell parameters are only
used when they are defined by crystal symmetry. An approximate (isotropic)
treatment of cell e.s.d.'s is used for estimating e.s.d.'s involving l.s.
planes.
;
loop_
    _geom_bond_atom_site_label_1
    _geom_bond_atom_site_label_2
    _geom_bond_site_symmetry_2
    _geom_bond_distance
    _geom_bond_publ_flag
    Cd C1 . 2.166(4) ?
    Cd C13 . 2.169(3) ?
    Cd N2 . 2.503(3) ?
    Cd N1 . 2.513(4) ?
    Si2 C13 . 1.866(4) ?
    Si2 C23 . 1.868(5) ?
    Si2 C22 . 1.873(5) ?
    Si2 C24 . 1.881(4) ?
    Si1 C1 . 1.864(4) ?
    Si1 C12 . 1.864(5) ?
    Si1 C11 . 1.868(5) ?
    Si1 C10 . 1.880(5) ?
    C13 C14 . 1.508(5) ?
    C13 H13 . 0.94(4) ?
    N1 C7 . 1.449(5) ?
    N1 C9 . 1.471(5) ?
    N1 C8 . 1.472(5) ?
    C14 C15 . 1.399(5) ?
    C14 C19 . 1.399(5) ?
    C2 C7 . 1.397(5) ?
    C2 C3 . 1.398(5) ?
    C2 C1 . 1.511(6) ?
    C3 C4 . 1.391(7) ?
    C3 H3 . 0.9300 ?
    N2 C19 . 1.460(5) ?
    N2 C20 . 1.468(5) ?
    N2 C21 . 1.477(5) ?
    C7 C6 . 1.388(5) ?
    C1 H1 . 0.89(4) ?
    C16 C17 . 1.371(7) ?
    C16 C15 . 1.382(6) ?
    C16 H16 . 0.9300 ?
    C15 H15 . 0.9300 ?
    C19 C18 . 1.387(5) ?
    C24 H24A . 0.9600 ?
    C24 H24B . 0.9600 ?
    C24 H24C . 0.9600 ?
    C6 C5 . 1.365(7) ?
    C6 H6 . 0.9300 ?
    C21 H21A . 0.9600 ?
    C21 H21B . 0.9600 ?
    C21 H21C . 0.9600 ?
    C4 C5 . 1.369(8) ?
    C4 H4 . 0.9300 ?
    C17 C18 . 1.373(6) ?
    C17 H17 . 0.9300 ?
    C18 H18 . 0.9300 ?
    C20 H20A . 0.9600 ?
    C20 H20B . 0.9600 ?
    C20 H20C . 0.9600 ?
    C8 H8A . 0.9600 ?
    C8 H8B . 0.9600 ?
    C8 H8C . 0.9600 ?
    C12 H12A . 0.9600 ?
    C12 H12B . 0.9600 ?
    C12 H12C . 0.9600 ?
    C22 H22A . 0.9600 ?
    C22 H22B . 0.9600 ?
    C22 H22C . 0.9600 ?
    C10 H10A . 0.9600 ?
    C10 H10B . 0.9600 ?
    C10 H10C . 0.9600 ?
    C9 H9A . 0.9600 ?
    C9 H9B . 0.9600 ?
    C9 H9C . 0.9600 ?
    C23 H23A . 0.9600 ?
    C23 H23B . 0.9600 ?
    C23 H23C . 0.9600 ?
    C5 H5 . 0.9300 ?
    C11 H11A . 0.9600 ?
    C11 H11B . 0.9600 ?
    C11 H11C . 0.9600 ?
loop_
    _geom_angle_atom_site_label_1
    _geom_angle_atom_site_label_2
    _geom_angle_atom_site_label_3
    _geom_angle_site_symmetry_1
    _geom_angle_site_symmetry_3
    _geom_angle
    _geom_angle_publ_flag
    C1 Cd C13 . . 167.32(14) ?
    C1 Cd N2 . . 109.85(14) ?
    C13 Cd N2 . . 78.38(13) ?
    C1 Cd N1 . . 77.71(14) ?
    C13 Cd N1 . . 110.90(13) ?
    N2 Cd N1 . . 100.60(11) ?
    C13 Si2 C23 . . 107.6(2) ?
    C13 Si2 C22 . . 114.40(19) ?
    C23 Si2 C22 . . 107.7(2) ?
    C13 Si2 C24 . . 113.6(2) ?
    C23 Si2 C24 . . 107.3(2) ?
    C22 Si2 C24 . . 106.0(2) ?
    C1 Si1 C12 . . 114.8(2) ?
    C1 Si1 C11 . . 107.2(2) ?
    C12 Si1 C11 . . 107.4(2) ?
    C1 Si1 C10 . . 112.9(2) ?
    C12 Si1 C10 . . 106.3(3) ?
    C11 Si1 C10 . . 107.9(3) ?
    C14 C13 Si2 . . 116.9(3) ?
    C14 C13 Cd . . 109.5(2) ?
    Si2 C13 Cd . . 110.90(18) ?
    C14 C13 H13 . . 110(2) ?
    Si2 C13 H13 . . 99(2) ?
    Cd C13 H13 . . 110(2) ?
    C7 N1 C9 . . 113.9(3) ?
    C7 N1 C8 . . 112.1(3) ?
    C9 N1 C8 . . 109.4(3) ?
    C7 N1 Cd . . 103.5(2) ?
    C9 N1 Cd . . 114.1(3) ?
    C8 N1 Cd . . 103.3(2) ?
    C15 C14 C19 . . 116.6(3) ?
    C15 C14 C13 . . 119.0(3) ?
    C19 C14 C13 . . 124.3(3) ?
    C7 C2 C3 . . 116.7(4) ?
    C7 C2 C1 . . 123.7(3) ?
    C3 C2 C1 . . 119.6(4) ?
    C4 C3 C2 . . 121.9(5) ?
    C4 C3 H3 . . 119.1 ?
    C2 C3 H3 . . 119.1 ?
    C19 N2 C20 . . 112.1(4) ?
    C19 N2 C21 . . 113.6(3) ?
    C20 N2 C21 . . 109.0(3) ?
    C19 N2 Cd . . 104.0(2) ?
    C20 N2 Cd . . 103.4(3) ?
    C21 N2 Cd . . 114.2(3) ?
    C6 C7 C2 . . 120.5(4) ?
    C6 C7 N1 . . 120.1(4) ?
    C2 C7 N1 . . 119.5(3) ?
    C2 C1 Si1 . . 118.9(3) ?
    C2 C1 Cd . . 109.3(2) ?
    Si1 C1 Cd . . 111.72(19) ?
    C2 C1 H1 . . 107(3) ?
    Si1 C1 H1 . . 99(3) ?
    Cd C1 H1 . . 110(3) ?
    C17 C16 C15 . . 119.7(4) ?
    C17 C16 H16 . . 120.2 ?
    C15 C16 H16 . . 120.2 ?
    C16 C15 C14 . . 122.4(4) ?
    C16 C15 H15 . . 118.8 ?
    C14 C15 H15 . . 118.8 ?
    C18 C19 C14 . . 120.4(4) ?
    C18 C19 N2 . . 120.3(4) ?
    C14 C19 N2 . . 119.3(3) ?
    Si2 C24 H24A . . 109.5 ?
    Si2 C24 H24B . . 109.5 ?
    H24A C24 H24B . . 109.5 ?
    Si2 C24 H24C . . 109.5 ?
    H24A C24 H24C . . 109.5 ?
    H24B C24 H24C . . 109.5 ?
    C5 C6 C7 . . 121.7(5) ?
    C5 C6 H6 . . 119.2 ?
    C7 C6 H6 . . 119.2 ?
    N2 C21 H21A . . 109.5 ?
    N2 C21 H21B . . 109.5 ?
    H21A C21 H21B . . 109.5 ?
    N2 C21 H21C . . 109.5 ?
    H21A C21 H21C . . 109.5 ?
    H21B C21 H21C . . 109.5 ?
    C5 C4 C3 . . 120.0(4) ?
    C5 C4 H4 . . 120.0 ?
    C3 C4 H4 . . 120.0 ?
    C16 C17 C18 . . 119.4(4) ?
    C16 C17 H17 . . 120.3 ?
    C18 C17 H17 . . 120.3 ?
    C17 C18 C19 . . 121.4(4) ?
    C17 C18 H18 . . 119.3 ?
    C19 C18 H18 . . 119.3 ?
    N2 C20 H20A . . 109.5 ?
    N2 C20 H20B . . 109.5 ?
    H20A C20 H20B . . 109.5 ?
    N2 C20 H20C . . 109.5 ?
    H20A C20 H20C . . 109.5 ?
    H20B C20 H20C . . 109.5 ?
    N1 C8 H8A . . 109.5 ?
    N1 C8 H8B . . 109.5 ?
    H8A C8 H8B . . 109.5 ?
    N1 C8 H8C . . 109.5 ?
    H8A C8 H8C . . 109.5 ?
    H8B C8 H8C . . 109.5 ?
    Si1 C12 H12A . . 109.5 ?
    Si1 C12 H12B . . 109.5 ?
    H12A C12 H12B . . 109.5 ?
    Si1 C12 H12C . . 109.5 ?
    H12A C12 H12C . . 109.5 ?
    H12B C12 H12C . . 109.5 ?
    Si2 C22 H22A . . 109.5 ?
    Si2 C22 H22B . . 109.5 ?
    H22A C22 H22B . . 109.5 ?
    Si2 C22 H22C . . 109.5 ?
    H22A C22 H22C . . 109.5 ?
    H22B C22 H22C . . 109.5 ?
    Si1 C10 H10A . . 109.5 ?
    Si1 C10 H10B . . 109.5 ?
    H10A C10 H10B . . 109.5 ?
    Si1 C10 H10C . . 109.5 ?
    H10A C10 H10C . . 109.5 ?
    H10B C10 H10C . . 109.5 ?
    N1 C9 H9A . . 109.5 ?
    N1 C9 H9B . . 109.5 ?
    H9A C9 H9B . . 109.5 ?
    N1 C9 H9C . . 109.5 ?
    H9A C9 H9C . . 109.5 ?
    H9B C9 H9C . . 109.5 ?
    Si2 C23 H23A . . 109.5 ?
    Si2 C23 H23B . . 109.5 ?
    H23A C23 H23B . . 109.5 ?
    Si2 C23 H23C . . 109.5 ?
    H23A C23 H23C . . 109.5 ?
    H23B C23 H23C . . 109.5 ?
    C6 C5 C4 . . 119.2(5) ?
    C6 C5 H5 . . 120.4 ?
    C4 C5 H5 . . 120.4 ?
    Si1 C11 H11A . . 109.5 ?
    Si1 C11 H11B . . 109.5 ?
    H11A C11 H11B . . 109.5 ?
    Si1 C11 H11C . . 109.5 ?
    H11A C11 H11C . . 109.5 ?
    H11B C11 H11C . . 109.5 ?
data_global
_journal_date_recd_electronic     2011-12-24
_journal_date_accepted     2012-01-10
_journal_name_full     'Acta Crystallographica, Section E'
_journal_year     2012
_journal_volume     68
_journal_issue      2
_journal_page_first     m166
_journal_page_last     m166
_journal_paper_category     QM
_journal_paper_doi     10.1107/S1600536812001079
_journal_coeditor_code     NC2262
_publ_contact_author_name     'Min Li'
_publ_contact_author_address
;
Department of Biochemistry
Changzhi University
Shanxi
People's Republic of China
;
_publ_contact_author_email     'limin0081.student@sina.com'
_publ_contact_author_fax     ?
_publ_contact_author_phone     ?
_publ_section_title
;
Bis{[2-(dimethylamino)phenyl](trimethylsilyl)methyl}cadmium
;
loop_
    _publ_author_name
    _publ_author_footnote
    _publ_author_address
    'Li, Min' .
;
Department of Biochemistry
Changzhi University
Shanxi
People's Republic of China
;
