# Supplementary material for: Bis{[2-(dimethyl­amino)­phen­yl](trimethyl­sil­yl)meth­yl}cadmium
Source: Acta Crystallogr Sect E Struct Rep Online. 2012 Jan 18;68(Pt 2):m166. doi: 10.1107/S1600536812001079 (PMC3274896; doi:10.1107/S1600536812001079)
Supplement: Supplementary file 2 [file e-68-0m166-Isup2.hkl]

# 
# h,k,l, Fc-squared, Fo-squared, sigma(Fo-squared) and status flag 
# 
data_I
_shelx_title ' s286p in P-1' 
_shelx_refln_list_code          4 
_shelx_F_calc_maximum      191.65 
_exptl_crystal_F_000       548.00 
_reflns_d_resolution_high  0.8406 
 
loop_ 
 _symmetry_equiv_pos_as_xyz 
 'x, y, z' 
 '-x, -y, -z' 
 
_cell_length_a     9.3407 
_cell_length_b    11.0111 
_cell_length_c    13.6050 
_cell_angle_alpha  87.798 
_cell_angle_beta   88.307 
_cell_angle_gamma  77.298 
 
_shelx_F_squared_multiplier     1.000 
 
loop_ 
 _refln_index_h 
 _refln_index_k 
 _refln_index_l 
 _refln_F_squared_calc 
 _refln_F_squared_meas 
 _refln_F_squared_sigma 
 _refln_observed_status 
   1   0   0     1028.15     1067.28     22.77 o 
   2   0   0      285.48      297.50     11.96 o 
   3   0   0       10.98        6.56      4.63 o 
   4   0   0     2500.30     2534.70     60.58 o 
   5   0   0      239.78      231.13     16.59 o 
   6   0   0     2781.21     2541.26     68.68 o 
   7   0   0       38.69       52.09     13.12 o 
   8   0   0     1187.16     1134.04     46.69 o 
   9   0   0       10.60       17.75     10.80 o 
  10   0   0      144.17      180.58     24.31 o 
 -10   1   0      530.79      591.52     37.81 o 
  -9   1   0       13.87       15.82     10.80 o 
  -8   1   0      798.99      791.78     38.59 o 
  -7   1   0        0.59        0.77      8.49 o 
  -6   1   0     1265.67     1293.40     44.76 o 
  -5   1   0      111.85      163.60     15.05 o 
  -4   1   0     3062.11     3271.31     74.47 o 
  -3   1   0     5612.88     6221.96    122.70 o 
  -2   1   0    22317.48    23900.05    428.30 o 
  -1   1   0      497.64      537.11     14.66 o 
   0   1   0     7879.92     8091.06    148.94 o 
   1   1   0       59.62       80.51      5.98 o 
   2   1   0      227.73      252.85      8.02 o 
   3   1   0     2294.62     2468.46     38.73 o 
   4   1   0     6003.06     6333.40     89.47 o 
   5   1   0     1085.24     1211.59     38.97 o 
   6   1   0     2630.56     2621.91     69.84 o 
   7   1   0      109.39       94.92     15.43 o 
   8   1   0      623.21      552.55     32.03 o 
   9   1   0        9.23       13.51     11.58 o 
  10   1   0       55.49       53.25     15.82 o 
 -10   2   0      277.06      285.54     26.62 o 
  -9   2   0        0.13       10.80     12.35 o 
  -8   2   0      272.75      263.54     22.77 o 
  -7   2   0       65.38       63.28     13.89 o 
  -6   2   0      522.79      482.32     26.24 o 
  -5   2   0       72.02       66.75     11.19 o 
  -4   2   0     3019.00     3224.23     74.86 o 
  -3   2   0      232.44      186.76     11.96 o 
  -2   2   0     2119.28     2104.47     47.85 o 
  -1   2   0     1733.48     1817.39     40.13 o 
   1   2   0      121.38      116.02      4.50 o 
   2   2   0    23311.59    25220.63    316.88 o 
   3   2   0      752.57      878.52     18.82 o 
   4   2   0     3030.80     3060.18     49.09 o 
   5   2   0      630.94      717.79     20.02 o 
   6   2   0     2856.99     2816.00     51.13 o 
   7   2   0        3.47        1.54      8.87 o 
   8   2   0      367.57      377.37     26.24 o 
   9   2   0       85.22       78.33     15.82 o 
  10   2   0      412.42      442.19     31.25 o 
  11   2   0       10.32       31.64     15.05 o 
  -9   3   0       13.43       10.80     11.19 o 
  -8   3   0      492.44      464.19     31.25 o 
  -7   3   0       55.68       37.81     12.73 o 
  -6   3   0      635.35      606.57     30.10 o 
  -5   3   0       98.02       78.72     12.73 o 
  -4   3   0     3984.31     3995.18     90.68 o 
  -3   3   0      831.34      934.55     30.48 o 
  -2   3   0     4439.97     4588.24     94.54 o 
  -1   3   0      533.84      527.85     17.75 o 
   0   3   0     2303.99     2354.89     50.16 o 
   1   3   0      816.28      846.80     22.77 o 
   2   3   0     4396.25     4373.01     61.39 o 
   3   3   0     2346.02     2586.25     41.20 o 
   4   3   0     2623.10     2796.99     46.38 o 
   5   3   0      639.36      662.38     34.73 o 
   6   3   0     2916.65     2778.82    131.19 o 
   7   3   0        2.72        6.30      6.20 o 
   8   3   0      301.13      291.32     23.15 o 
   9   3   0      123.43      141.22     20.06 o 
  10   3   0      587.45      623.16     37.43 o 
  11   3   0       33.88       55.95     16.98 o 
  -9   4   0       53.79       50.55     15.43 o 
  -8   4   0      576.17      571.07     34.73 o 
  -7   4   0       96.46       93.38     15.82 o 
  -6   4   0      931.04      951.53     39.74 o 
  -5   4   0      277.10      282.45     19.68 o 
  -4   4   0     2813.30     2824.48     71.38 o 
  -3   4   0       43.57       29.33      7.72 o 
  -2   4   0     1637.44     1549.22     42.06 o 
  -1   4   0     1228.82     1227.80     33.96 o 
   0   4   0     3945.27     4100.90     84.12 o 
   1   4   0      529.18      497.76     12.28 o 
   2   4   0     2884.11     2894.89     44.34 o 
   3   4   0      304.54      335.06     11.45 o 
   4   4   0     2381.67     2439.76     42.15 o 
   5   4   0       15.06       23.53      5.86 o 
   6   4   0     1618.98     1531.76     92.61 o 
   7   4   0        0.30       12.35      6.28 o 
   8   4   0      930.35      902.75     28.10 o 
   9   4   0       23.02       36.27     13.12 o 
  10   4   0      284.42      333.00     27.40 o 
  11   4   0        3.87       21.99     13.12 o 
  -9   5   0       31.21       50.16     15.43 o 
  -8   5   0      223.77      217.24     21.99 o 
  -7   5   0       14.49       10.80      9.65 o 
  -6   5   0     1052.37     1012.88     42.44 o 
  -5   5   0       48.39       46.69     11.19 o 
  -4   5   0      560.74      536.73     26.62 o 
  -3   5   0      301.49      274.35     18.14 o 
  -2   5   0     6176.37     6128.20    126.95 o 
  -1   5   0      146.71      165.15     12.73 o 
   0   5   0     6438.50     7031.11    138.91 o 
   1   5   0      143.51      170.31      8.05 o 
   2   5   0     1602.79     1570.25     29.52 o 
   3   5   0      623.01      595.84     16.59 o 
   4   5   0     4564.60     4659.58     70.94 o 
   5   5   0       16.45       17.54      5.86 o 
   6   5   0      910.79      876.45     24.82 o 
   7   5   0       22.40       21.38      7.77 o 
   8   5   0     1210.45     1142.71     34.73 o 
   9   5   0       19.09       19.22      6.85 o 
  10   5   0       27.33       49.78     14.66 o 
  -8   6   0      123.98      132.35     19.68 o 
  -7   6   0       12.05       13.89     10.42 o 
  -6   6   0      632.66      590.75     32.80 o 
  -5   6   0      169.96      165.92     17.36 o 
  -4   6   0      958.08      975.06     38.20 o 
  -3   6   0      878.03      858.92     33.96 o 
  -2   6   0     4569.96     4671.97    104.18 o 
  -1   6   0      155.59      140.84     12.73 o 
   0   6   0      488.70      476.92     21.61 o 
   1   6   0      358.94      314.08     11.59 o 
   2   6   0     5321.90     5229.96     76.53 o 
   3   6   0      131.95      110.69      5.18 o 
   4   6   0     4228.18     4431.50     69.43 o 
   5   6   0        4.43       13.16      5.71 o 
   6   6   0      277.39      261.41     14.32 o 
   7   6   0       35.91       32.75      8.13 o 
   8   6   0      391.40      358.53     17.73 o 
   9   6   0        0.16        9.65     10.03 o 
  10   6   0      353.62      400.91     28.94 o 
  -7   7   0       53.19       41.29     12.73 o 
  -6   7   0      301.78      327.59     25.85 o 
  -5   7   0       76.78       76.01     14.28 o 
  -4   7   0      650.08      610.43     31.25 o 
  -3   7   0       74.52       60.58     11.19 o 
  -2   7   0      725.91      722.71     31.25 o 
  -1   7   0       38.51       38.59      9.65 o 
   0   7   0     1796.44     1775.33     50.55 o 
   1   7   0      609.44      597.75     17.73 o 
   2   7   0     6019.38     6158.12     90.03 o 
   3   7   0      256.15      247.93     12.28 o 
   4   7   0      840.98      810.81     22.63 o 
   5   7   0       11.26       16.21      6.17 o 
   6   7   0      878.47      840.18     31.83 o 
   7   7   0       44.34       32.64      8.17 o 
   8   7   0      588.66      550.82     35.69 o 
   9   7   0        4.11       14.90      8.10 o 
  10   7   0      695.29      712.13     28.38 o 
  -7   8   0        6.51       19.68      9.65 o 
  -6   8   0      229.65      215.69     21.61 o 
  -5   8   0        5.54        8.49      8.87 o 
  -4   8   0      641.13      626.25     33.18 o 
  -3   8   0        2.71       -3.09      6.56 o 
  -2   8   0      491.43      437.56     25.47 o 
  -1   8   0      719.25      745.48     32.03 o 
   0   8   0     3162.57     3257.41     80.64 o 
   1   8   0       17.48       14.31      5.55 o 
   2   8   0      816.81      804.37     31.06 o 
   3   8   0        3.69       10.17      5.16 o 
   4   8   0      952.10      928.40     28.55 o 
   5   8   0       40.77       47.04     12.35 o 
   6   8   0     1536.90     1509.28     36.28 o 
   7   8   0        5.41       16.75      7.52 o 
   8   8   0      549.43      481.56     20.99 o 
   9   8   0        0.30       10.10      7.04 o 
  10   8   0      117.51      151.05     16.01 o 
  -6   9   0      129.14      152.03     20.84 o 
  -5   9   0       16.14       18.52      8.49 o 
  -4   9   0      430.46      397.43     27.40 o 
  -3   9   0      250.55      219.94     20.06 o 
  -2   9   0      273.20      281.29     21.61 o 
  -1   9   0        8.77       27.01      9.65 o 
   0   9   0     1452.96     1479.77     49.39 o 
   1   9   0        1.97        8.57      5.32 o 
   2   9   0       91.03       97.36      9.39 o 
   3   9   0      249.66      238.04     12.81 o 
   4   9   0     1189.43     1141.64     29.46 o 
   5   9   0        0.67        2.89      5.55 o 
   6   9   0      568.29      549.43     30.29 o 
   7   9   0        1.32       14.51      6.75 o 
   8   9   0      370.72      350.65     18.11 o 
   9   9   0       21.91       26.15     17.94 o 
  -5  10   0       16.26       33.57     11.19 o 
  -4  10   0      170.05      190.23     19.68 o 
  -3  10   0       52.25       54.41     13.12 o 
  -2  10   0      797.20      802.58     38.59 o 
  -1  10   0        8.36       29.33      8.87 o 
   0  10   0      106.20      117.69     15.05 o 
   1  10   0        7.21       21.22      8.87 o 
   2  10   0      650.41      637.89     21.41 o 
   3  10   0       36.92       46.54      7.64 o 
   4  10   0      512.77      518.55     19.91 o 
   5  10   0        0.74        2.69     11.77 o 
   6  10   0      408.04      402.31     18.46 o 
   7  10   0        0.76       10.39     12.15 o 
   8  10   0      280.97      320.34     31.25 o 
  -3  11   0       31.69       44.37     12.73 o 
  -2  11   0      438.76      478.08     30.87 o 
  -1  11   0        8.32       18.91      9.26 o 
   0  11   0      132.66      159.36     16.59 o 
   1  11   0       20.66       39.74     10.42 o 
   2  11   0     1219.94     1270.63     47.85 o 
   3  11   0        9.03       49.00     11.19 o 
   4  11   0      269.02      286.57     15.27 o 
   5  11   0       24.53       42.65     14.47 o 
   6  11   0      416.15      423.01     19.55 o 
   7  11   0        9.16       32.88     10.23 o 
  -2  12   0       85.52      114.60     18.14 o 
  -1  12   0       27.63       47.85     13.51 o 
   0  12   0      695.18      775.19     38.59 o 
   1  12   0      117.98      122.70     16.98 o 
   2  12   0      360.44      388.95     25.85 o 
   3  12   0        0.03       32.03      8.49 o 
   4  12   0      300.96      308.69     22.77 o 
   5  12   0       43.27       77.17     13.12 o 
   6  12   0      142.98      187.77     13.21 o 
   2  13   0       92.46      129.65     18.14 o 
   3  13   0       41.47       99.17     15.05 o 
  -3 -13   1      159.65      191.00     19.29 o 
  -2 -13   1        0.04       33.57     10.03 o 
  -6 -12   1       50.62       89.13     15.43 o 
  -5 -12   1       85.67      128.10     14.28 o 
  -4 -12   1        0.56       25.08      9.26 o 
  -3 -12   1      374.35      397.43     26.24 o 
  -2 -12   1       27.79       57.11     11.58 o 
  -1 -12   1      267.38      326.44     24.31 o 
   0 -12   1      136.75      140.07     18.14 o 
   1 -12   1      419.54      470.75     30.48 o 
   2 -12   1       73.36       93.76     17.36 o 
  -7 -11   1      191.52      216.85     32.03 o 
  -6 -11   1       35.15       82.12     20.84 o 
  -5 -11   1      260.30      270.13     15.14 o 
  -4 -11   1       13.19       28.94      9.26 o 
  -3 -11   1      982.57     1024.45     42.44 o 
  -2 -11   1      102.64      138.14     17.75 o 
  -1 -11   1      765.34      800.27     37.81 o 
   0 -11   1       15.64       36.27     10.42 o 
   1 -11   1      716.02      754.74     37.43 o 
   2 -11   1       13.67       28.55     11.58 o 
   3 -11   1      126.69      131.19     19.29 o 
  -8 -10   1       50.53       72.91     16.21 o 
  -7 -10   1       99.71      123.72     22.96 o 
  -6 -10   1        0.86       10.26      7.33 o 
  -5 -10   1      973.57      929.47     27.83 o 
  -4 -10   1       39.44       43.11      7.91 o 
  -3 -10   1      863.31      890.95     37.81 o 
  -2 -10   1       57.48       67.91     12.35 o 
  -1 -10   1      326.08      353.83     23.15 o 
   0 -10   1        0.70       13.12      8.10 o 
   1 -10   1      117.42      142.00     15.43 o 
   2 -10   1      130.91      129.26     18.14 o 
   3 -10   1      608.90      587.28     34.34 o 
   4 -10   1       46.45       42.06     12.35 o 
   5 -10   1      130.73      142.77     20.45 o 
  -9  -9   1      130.83      153.45     14.82 o 
  -8  -9   1        0.74       16.78     11.77 o 
  -7  -9   1      243.38      228.93     14.66 o 
  -6  -9   1        3.63        7.26      5.75 o 
  -5  -9   1     1529.94     1484.89     35.74 o 
  -4  -9   1        0.86       -1.71      6.95 o 
  -3  -9   1        1.96        6.06      4.61 o 
  -2  -9   1      237.75      222.03     12.12 o 
  -1  -9   1      851.67      855.83     35.88 o 
   0  -9   1      148.07      177.11     16.59 o 
   1  -9   1      560.08      539.04     28.55 o 
   2  -9   1      122.49      113.06     16.21 o 
   3  -9   1     1094.93     1012.88     43.99 o 
   4  -9   1       83.11       87.98     16.59 o 
   5  -9   1      102.02      153.57     20.45 o 
   6  -9   1        0.34        1.93      8.10 o 
 -10  -8   1        0.86        9.58      7.08 o 
  -9  -8   1      122.73      127.03     13.61 o 
  -8  -8   1       24.74       37.49      8.79 o 
  -7  -8   1     1468.27     1458.31     90.29 o 
  -6  -8   1       67.77       76.64     15.24 o 
  -5  -8   1      446.58      449.09     20.26 o 
  -4  -8   1       14.51       19.25      6.41 o 
  -3  -8   1     1207.78     1171.73     28.09 o 
  -2  -8   1      289.10      283.06     12.68 o 
  -1  -8   1     2187.81     2256.32     42.20 o 
   0  -8   1       21.45       30.90      6.30 o 
   1  -8   1     1499.83     1651.47     52.48 o 
   2  -8   1        2.17        5.79      5.18 o 
   3  -8   1      277.55      287.46     21.99 o 
   4  -8   1       38.18       40.52     11.96 o 
   5  -8   1      327.62      327.21     25.08 o 
   6  -8   1        5.28       18.14      9.26 o 
   7  -8   1      250.20      251.97     24.31 o 
 -10  -7   1        8.48       28.55     11.19 o 
  -9  -7   1      614.71      579.55     24.15 o 
  -8  -7   1        7.19       11.00      9.65 o 
  -7  -7   1      804.08      756.06     25.06 o 
  -6  -7   1       55.36       50.01     11.38 o 
  -5  -7   1      758.45      703.39     21.69 o 
  -4  -7   1      304.22      325.55     14.18 o 
  -3  -7   1     4210.71     4299.76     67.92 o 
  -2  -7   1      166.18      152.00      9.50 o 
  -1  -7   1     1365.01     1345.09     28.31 o 
   0  -7   1      135.05      139.29     15.05 o 
   1  -7   1     2062.93     1788.84     52.86 o 
   2  -7   1        3.82        7.33      7.33 o 
   3  -7   1      215.45      195.63     17.36 o 
   4  -7   1       13.41        3.09      6.95 o 
   5  -7   1     1026.92     1072.30     45.15 o 
   6  -7   1       85.92       83.73     15.82 o 
   7  -7   1      179.76      204.89     21.61 o 
 -10  -6   1        1.69        6.17      9.26 o 
  -9  -6   1      656.57      568.91     23.86 o 
  -8  -6   1       12.07       15.00      7.33 o 
  -7  -6   1      233.78      218.00     20.84 o 
  -6  -6   1       98.70      105.63     10.50 o 
  -5  -6   1     3276.69     3136.62    108.43 o 
  -4  -6   1        0.10        3.45      4.61 o 
  -3  -6   1     3124.74     3212.91     52.65 o 
  -2  -6   1      549.65      561.39     24.69 o 
  -1  -6   1     4457.57     4563.67     67.73 o 
   0  -6   1       13.53       13.12      6.56 o 
   1  -6   1     1914.94     1902.28     52.48 o 
   2  -6   1        2.15       -3.86      6.56 o 
   3  -6   1     1778.62     1687.36     52.09 o 
   4  -6   1      142.74      144.31     16.59 o 
   5  -6   1     1162.37     1209.67     46.69 o 
   6  -6   1      104.74      125.02     18.52 o 
   7  -6   1       83.35       73.31     15.43 o 
   8  -6   1        6.14       16.21      9.65 o 
 -10  -5   1       18.54       26.62     12.35 o 
  -9  -5   1      319.83      332.22     25.85 o 
  -8  -5   1        0.30        9.26      6.55 o 
  -7  -5   1     1068.99     1020.98     29.05 o 
  -6  -5   1      188.81      172.06     11.59 o 
  -5  -5   1     3161.66     3111.17     54.16 o 
  -4  -5   1      817.88      802.78     20.74 o 
  -3  -5   1     2022.67     2100.85     37.10 o 
  -2  -5   1      323.91      314.75     11.03 o 
  -1  -5   1     5211.42     5482.91     77.03 o 
   0  -5   1      103.69       94.92      9.65 o 
   1  -5   1     3771.45     3916.07     86.43 o 
   2  -5   1        7.05        8.10      6.17 o 
   3  -5   1     4318.08     4558.53    103.02 o 
   4  -5   1      923.14      880.53     35.11 o 
   5  -5   1      414.42      403.61     24.31 o 
   6  -5   1        3.59       -3.09      7.72 o 
   7  -5   1      342.16      322.19     25.47 o 
   8  -5   1       28.28       38.20     12.73 o 
   9  -5   1      210.81      236.53     27.01 o 
 -11  -4   1      308.80      358.85     30.48 o 
 -10  -4   1        3.11       13.51     11.58 o 
  -9  -4   1       46.06       50.16     14.66 o 
  -8  -4   1       33.88       37.43     12.73 o 
  -7  -4   1     2561.75     2490.54     50.19 o 
  -6  -4   1       22.48       14.28      6.37 o 
  -5  -4   1      638.80      537.56     17.46 o 
  -4  -4   1     1134.71     1223.83     26.19 o 
  -3  -4   1     2719.09     2782.47     44.61 o 
  -2  -4   1      559.02      603.30     14.45 o 
  -1  -4   1     4865.92     5031.55     69.68 o 
   0  -4   1       54.72       62.89      7.72 o 
   1  -4   1     6084.91     6374.38    126.56 o 
   2  -4   1      602.50      596.92     23.54 o 
   3  -4   1     2460.74     2533.54     63.67 o 
   4  -4   1      267.08      245.02     17.36 o 
   5  -4   1      776.91      702.65     31.64 o 
   6  -4   1       12.53        0.77      6.95 o 
   7  -4   1     1494.82     1598.61     57.11 o 
   8  -4   1      157.63      161.67     20.45 o 
   9  -4   1      102.70       79.49     17.36 o 
 -11  -3   1      140.38      160.52     23.15 o 
 -10  -3   1       51.47       89.13     17.75 o 
  -9  -3   1      370.27      375.44     28.55 o 
  -8  -3   1       15.17       16.21     10.42 o 
  -7  -3   1     2208.48     2251.87     66.75 o 
  -6  -3   1      524.63      472.92     17.83 o 
  -5  -3   1      849.12      851.63     22.35 o 
  -4  -3   1        0.58        3.51      2.13 o 
  -3  -3   1     6409.41     6754.70     93.30 o 
  -2  -3   1      961.95      996.29     19.09 o 
  -1  -3   1     2282.08     2303.17     27.62 o 
   0  -3   1       27.31       28.17      5.02 o 
   1  -3   1     3765.83     3980.51     81.80 o 
   2  -3   1     1798.08     1840.16     45.92 o 
   3  -3   1     1219.53     1208.12     36.27 o 
   4  -3   1       49.80       43.99      9.65 o 
   5  -3   1     4489.85     4656.54    106.88 o 
   6  -3   1      156.64      162.83     16.98 o 
   7  -3   1      479.99      456.86     28.55 o 
   8  -3   1       96.20       81.42     16.59 o 
   9  -3   1      117.49      132.35     20.06 o 
 -11  -2   1      105.23      145.85     23.15 o 
 -10  -2   1       90.63      107.65     19.29 o 
  -9  -2   1     1220.24     1236.68     51.70 o 
  -8  -2   1       37.52       46.30     12.73 o 
  -7  -2   1      497.57      463.03     27.40 o 
  -6  -2   1      351.92      343.80     22.38 o 
  -5  -2   1     2529.85     2554.77     65.60 o 
  -4  -2   1      369.43      400.30     19.29 o 
  -3  -2   1     6076.34     6418.67     71.09 o 
  -2  -2   1      285.53      272.11      8.73 o 
  -1  -2   1     3424.09     3483.37     53.06 o 
   0  -2   1      149.04      170.55      5.40 o 
   1  -2   1     2781.08     2738.82     40.13 o 
   2  -2   1     1222.15     1259.83     33.18 o 
   3  -2   1     4472.93     4578.59     95.69 o 
   4  -2   1      479.78      567.98     24.31 o 
   5  -2   1     2753.12     2765.83     70.61 o 
   6  -2   1      207.07      192.93     17.36 o 
   7  -2   1      120.47      113.83     15.82 o 
   8  -2   1       31.25       21.61     10.80 o 
   9  -2   1      643.81      655.57     37.81 o 
  10  -2   1       42.15       49.78     15.43 o 
 -10  -1   1        1.75       16.21     10.80 o 
  -9  -1   1      472.55      457.63     30.87 o 
  -8  -1   1        2.89       12.73     11.58 o 
  -7  -1   1      417.80      417.11     25.85 o 
  -6  -1   1     1355.13     1312.69     45.15 o 
  -5  -1   1     5230.94     5311.34    114.99 o 
  -4  -1   1      505.26      461.10     21.22 o 
  -3  -1   1     6067.41     6292.19    123.86 o 
  -2  -1   1      338.07      372.03      9.81 o 
  -1  -1   1    10864.88    11435.85    120.32 o 
   0  -1   1        0.12        5.40      1.16 o 
   1  -1   1     5525.24     5765.34    160.71 o 
   2  -1   1        9.64       19.67      5.59 o 
   3  -1   1     7558.71     7907.39    152.41 o 
   4  -1   1       14.87       20.06      6.95 o 
   5  -1   1      311.87      277.05     18.14 o 
   6  -1   1       89.80       98.01     13.89 o 
   7  -1   1     1469.83     1448.13     50.93 o 
   8  -1   1        5.75       -2.70      8.49 o 
   9  -1   1      467.58      475.76     31.64 o 
  10  -1   1       46.46       53.25     15.05 o 
 -10   0   1       22.73       25.47     14.66 o 
  -9   0   1      280.44      245.41     23.54 o 
  -8   0   1      141.86      136.98     19.68 o 
  -7   0   1     1793.73     1813.15     58.26 o 
  -6   0   1       24.98       34.73     10.42 o 
  -5   0   1     4121.58     4164.18     94.54 o 
  -4   0   1      507.21      502.00     21.61 o 
  -3   0   1     3543.07     3781.80     79.49 o 
  -2   0   1      389.39      456.08     15.82 o 
  -1   0   1    19842.89    21535.90    387.02 o 
   0   0   1       39.37       38.59      2.70 o 
   1   0   1    16548.34    17436.71    181.22 o 
   2   0   1      613.09      621.22      9.99 o 
   3   0   1     6110.33     6417.10     71.10 o 
   4   0   1     1059.68     1191.14     35.11 o 
   5   0   1     1319.52     1384.07     42.44 o 
   6   0   1      195.41      160.90     16.59 o 
   7   0   1     2675.76     2655.86     74.08 o 
   8   0   1      100.13      108.43     16.98 o 
   9   0   1      333.35      322.58     25.85 o 
  10   0   1        4.03       17.75     13.12 o 
 -10   1   1       10.30       13.89     12.73 o 
  -9   1   1      369.53      383.93     29.33 o 
  -8   1   1       99.68       75.63     15.43 o 
  -7   1   1     1633.56     1613.27     54.79 o 
  -6   1   1      130.50      137.37     16.21 o 
  -5   1   1      626.76      612.36     27.01 o 
  -4   1   1      857.28      852.75     29.33 o 
  -3   1   1    15163.35    16595.37    304.44 o 
  -2   1   1      293.25      291.71     12.35 o 
  -1   1   1     5553.63     5800.22    108.04 o 
   0   1   1       10.43       12.73      1.93 o 
   1   1   1    15945.40    17468.59    182.15 o 
   2   1   1      179.19      221.49     11.96 o 
   3   1   1     5483.28     6005.80    106.50 o 
   4   1   1      229.62      220.27      9.50 o 
   5   1   1     3418.71     3522.39     56.86 o 
   6   1   1       70.10       62.89     12.35 o 
   7   1   1     1666.36     1730.96     55.95 o 
   8   1   1       57.22       47.46     13.12 o 
   9   1   1      127.60      137.75     20.06 o 
  10   1   1       10.78       20.06     12.35 o 
 -10   2   1       58.76       55.18     16.98 o 
  -9   2   1      555.92      581.49     35.88 o 
  -8   2   1       17.03       16.98     11.19 o 
  -7   2   1      283.22      259.30     21.99 o 
  -6   2   1        0.09       -3.47      6.56 o 
  -5   2   1      971.51      986.64     35.88 o 
  -4   2   1       77.76       46.69      8.87 o 
  -3   2   1    10006.83    10375.73    196.79 o 
  -2   2   1      983.35     1039.89     28.17 o 
  -1   2   1        4.77        9.65      3.47 o 
   0   2   1       43.85       55.56      4.63 o 
   1   2   1     2089.22     2293.28     26.61 o 
   2   2   1       84.29       93.89      4.44 o 
   3   2   1     5445.28     5889.05     65.53 o 
   4   2   1       38.31       46.40      5.98 o 
   5   2   1     4512.73     4624.94     71.20 o 
   6   2   1     2107.60     2172.21     44.37 o 
   7   2   1      331.21      313.65     15.37 o 
   8   2   1        9.44        0.77     10.42 o 
   9   2   1      420.23      452.23     30.48 o 
  10   2   1       92.04      122.32     19.68 o 
  11   2   1      245.65      265.86     26.62 o 
  -9   3   1      243.89      248.11     24.31 o 
  -8   3   1        0.08      -11.00      7.33 o 
  -7   3   1       87.20      101.87     16.21 o 
  -6   3   1      101.98       88.75     14.28 o 
  -5   3   1     3402.29     3023.97     76.40 o 
  -4   3   1       39.12       44.76      9.26 o 
  -3   3   1      629.78      573.39     22.38 o 
  -2   3   1      629.89      676.41     22.38 o 
  -1   3   1     4952.13     5260.79    102.64 o 
   0   3   1      139.68      137.37      8.10 o 
   1   3   1       91.78       77.75      4.64 o 
   2   3   1     1976.77     2176.32     26.70 o 
   3   3   1    15770.33    17172.27    180.51 o 
   4   3   1     1264.25     1277.04     19.16 o 
   5   3   1     3062.28     3099.99     52.52 o 
   6   3   1       45.74       34.17      7.09 o 
   7   3   1      879.48      876.17     26.00 o 
   8   3   1       35.63       29.13      8.02 o 
   9   3   1     1093.21     1113.59     48.23 o 
  10   3   1      129.30      127.33     20.45 o 
  11   3   1      166.16      205.66     25.85 o 
  -9   4   1       39.60       55.18     15.82 o 
  -8   4   1       35.00       45.53     14.28 o 
  -7   4   1     1237.73     1242.08     49.00 o 
  -6   4   1      134.23      112.67     15.43 o 
  -5   4   1     2501.74     2479.14     67.53 o 
  -4   4   1       49.01       50.55     10.42 o 
  -3   4   1      347.80      270.49     16.21 o 
  -2   4   1       38.53       41.29      7.33 o 
  -1   4   1     7452.88     7872.66    150.87 o 
   0   4   1       38.55       37.81      5.79 o 
   1   4   1     8964.62     9370.95    174.41 o 
   2   4   1      882.90      959.85     14.70 o 
   3   4   1     5738.18     5984.48     67.24 o 
   4   4   1        9.11       22.17      5.16 o 
   5   4   1      574.89      550.73     23.34 o 
   6   4   1      336.58      349.90     16.59 o 
   7   4   1     2154.19     2208.16     45.83 o 
   8   4   1       14.33       16.15      7.14 o 
   9   4   1      281.95      280.19     16.46 o 
  10   4   1       52.36       70.23     16.21 o 
  11   4   1      153.43      179.81     23.92 o 
  -9   5   1      103.90      109.58     20.84 o 
  -8   5   1      166.49      159.36     21.22 o 
  -7   5   1     1063.26     1054.94     45.53 o 
  -6   5   1        0.03       10.42      8.87 o 
  -5   5   1      445.22      433.70     25.47 o 
  -4   5   1      419.33      422.13     22.77 o 
  -3   5   1     1848.02     1869.87     52.09 o 
  -2   5   1      186.91      189.07     13.89 o 
  -1   5   1     4721.81     4939.37    102.25 o 
   0   5   1      101.28      106.50      9.65 o 
   1   5   1     6348.50     6682.68    130.03 o 
   2   5   1      237.81      236.53     13.70 o 
   3   5   1       68.22       44.78      6.75 o 
   4   5   1       21.89       22.29      5.16 o 
   5   5   1     1297.12     1275.94     29.16 o 
   6   5   1        8.86        7.38      5.59 o 
   7   5   1     1590.37     1546.39     36.82 o 
   8   5   1       82.33       76.58      9.96 o 
   9   5   1      292.68      277.86     27.97 o 
  10   5   1       12.56       28.55     11.19 o 
  -8   6   1        2.68        7.72      8.10 o 
  -7   6   1      124.47      166.30     20.84 o 
  -6   6   1        0.70        0.39      8.49 o 
  -5   6   1      694.67      713.84     33.96 o 
  -4   6   1      612.90      586.89     28.55 o 
  -3   6   1     2600.25     2235.28     61.35 o 
  -2   6   1       21.19       16.59      8.10 o 
  -1   6   1     1968.53     1986.78     52.09 o 
   0   6   1       11.17        8.87      5.79 o 
   1   6   1     3952.53     4111.70     87.98 o 
   2   6   1      134.50      144.95      8.32 o 
   3   6   1     1033.84     1061.74     17.82 o 
   4   6   1      367.98      329.86     13.49 o 
   5   6   1     3712.95     3635.76     61.09 o 
   6   6   1       14.35        6.45      5.82 o 
   7   6   1      295.25      293.63     15.27 o 
   8   6   1        7.60        6.83      6.26 o 
   9   6   1      492.48      451.59     21.01 o 
  10   6   1       33.67       43.03      9.41 o 
  -7   7   1       85.92       94.54     17.36 o 
  -6   7   1      180.47      189.46     20.06 o 
  -5   7   1      827.45      803.74     37.81 o 
  -4   7   1       19.74       18.52      8.87 o 
  -3   7   1      790.35      785.22     33.57 o 
  -2   7   1       11.58       16.59      8.10 o 
  -1   7   1     1891.04     1905.75     53.25 o 
   0   7   1       64.15       88.75     11.96 o 
   1   7   1     2016.43     2040.89     38.06 o 
   2   7   1      190.33      175.08     10.08 o 
   3   7   1     2117.46     2126.83     44.95 o 
   4   7   1       54.09       63.64      7.90 o 
   5   7   1     2101.69     1875.44    102.64 o 
   6   7   1       11.71        6.67      6.37 o 
   7   7   1       90.74      102.48     11.18 o 
   8   7   1        1.07        0.16      6.17 o 
   9   7   1      623.26      596.44     65.79 o 
  10   7   1       11.08       28.88      9.07 o 
  -7   8   1      110.22      134.28     20.06 o 
  -6   8   1       66.79       63.67     14.28 o 
  -5   8   1      252.74      297.88     23.92 o 
  -4   8   1       70.09       83.73     14.28 o 
  -3   8   1      418.43      410.55     25.08 o 
  -2   8   1       55.77       63.28     11.58 o 
  -1   8   1     1396.71     1452.76     46.69 o 
   0   8   1       37.52       35.11     10.42 o 
   1   8   1     1274.99     1245.29     28.92 o 
   2   8   1       23.63       21.20      6.41 o 
   3   8   1     2613.87     2518.15    106.69 o 
   4   8   1      348.72      316.30     14.28 o 
   5   8   1      583.05      575.66     20.14 o 
   6   8   1       38.51       59.98      8.79 o 
   7   8   1     1459.55     1359.71     35.27 o 
   8   8   1        0.24        4.19     11.19 o 
   9   8   1      242.37      223.32     15.16 o 
  10   8   1       48.57       72.26     18.71 o 
  -6   9   1        3.87       -3.09      8.10 o 
  -5   9   1      167.06      170.55     18.91 o 
  -4   9   1       10.59       16.21      8.87 o 
  -3   9   1      626.05      640.14     33.18 o 
  -2   9   1       44.29       49.78     11.58 o 
  -1   9   1      856.07      922.59     37.04 o 
   0   9   1       60.50       94.92     13.51 o 
   1   9   1     1342.55     1377.15     32.06 o 
   2   9   1       98.46      105.93     19.87 o 
   3   9   1      444.37      441.54     17.04 o 
   4   9   1        3.50        8.52      5.59 o 
   5   9   1      877.34      894.91     39.16 o 
   6   9   1       88.84       99.38     10.55 o 
   7   9   1     1036.48     1047.21     31.20 o 
   8   9   1       26.64       58.75      9.61 o 
   9   9   1       30.24       64.62     10.10 o 
  -5  10   1       82.84      102.64     16.59 o 
  -4  10   1      125.14      121.55     17.75 o 
  -3  10   1      613.90      624.70     34.34 o 
  -2  10   1       91.91       76.01     13.89 o 
  -1  10   1      111.51      146.63     15.05 o 
   0  10   1       28.82       48.23     10.42 o 
   1  10   1      209.67      234.26     12.82 o 
   2  10   1        8.97       19.93     10.42 o 
   3  10   1      358.12      380.24     25.08 o 
   4  10   1      169.21      182.14     17.56 o 
   5  10   1      820.49      819.68     40.71 o 
   6  10   1       23.73       44.12      8.16 o 
   7  10   1      109.45      146.04     11.95 o 
   8  10   1        2.12       17.30      8.87 o 
  -3  11   1      171.36      173.64     18.91 o 
  -2  11   1        0.23        7.72      8.87 o 
  -1  11   1      179.77      179.42     19.29 o 
   0  11   1       13.84       41.67     10.42 o 
   1  11   1      435.60      503.93     28.17 o 
   2  11   1        1.60       40.13     10.03 o 
   3  11   1      991.48     1041.10     29.85 o 
   4  11   1      125.22      140.71     11.40 o 
   5  11   1      224.11      237.57     14.12 o 
   6  11   1       28.42       33.92     13.89 o 
   7  11   1       87.37      119.38     12.24 o 
  -2  12   1        3.98        5.40      8.10 o 
  -1  12   1      717.95      789.47     40.52 o 
   0  12   1      147.11      195.63     17.75 o 
   1  12   1      247.42      324.51     23.54 o 
   2  12   1       59.70       96.46     14.66 o 
   3  12   1      466.66      521.68     29.33 o 
   5  12   1       77.71       78.72     15.82 o 
   6  12   1       29.36       40.52     13.12 o 
  -6 -12   2      235.59      195.24     19.29 o 
  -5 -12   2       15.59       38.20      9.65 o 
  -4 -12   2      275.73      312.16     23.92 o 
  -3 -12   2       40.16       86.05     14.28 o 
  -2 -12   2      237.68      291.32     22.38 o 
  -1 -12   2        0.05       19.29      8.87 o 
   0 -12   2      632.24      681.43     37.04 o 
   1 -12   2      116.22      172.86     18.14 o 
  -7 -11   2       52.77       70.13     10.90 o 
  -6 -11   2      398.35      383.93     26.24 o 
  -5 -11   2        5.26       22.38      8.87 o 
  -4 -11   2      265.50      305.99     22.38 o 
  -3 -11   2        0.61       30.87     10.03 o 
  -2 -11   2     1129.21     1209.28     48.23 o 
  -1 -11   2      153.45      204.12     18.91 o 
   0 -11   2      454.83      502.77     30.48 o 
   1 -11   2      110.36      142.77     18.14 o 
   2 -11   2      183.39      153.19     20.84 o 
   3 -11   2       12.12       -5.02      6.56 o 
  -8 -10   2      192.43      197.90     14.16 o 
  -7 -10   2        4.94       15.85      6.17 o 
  -6 -10   2      325.14      318.90     16.49 o 
  -5 -10   2       47.08       75.41     23.73 o 
  -4 -10   2      876.41      871.27     37.81 o 
  -3 -10   2        0.30       24.69      9.26 o 
  -2 -10   2     1469.55     1463.56     51.70 o 
  -1 -10   2       68.95      102.25     15.05 o 
   0 -10   2       44.37       49.00     11.96 o 
   1 -10   2       15.49       33.18     10.03 o 
   2 -10   2     1330.79     1407.61     55.18 o 
   3 -10   2       35.29       48.23     13.51 o 
   4 -10   2      247.58      241.16     23.15 o 
  -9  -9   2        0.29       11.03      6.37 o 
  -8  -9   2      301.25      286.65     18.52 o 
  -7  -9   2        0.82        8.42      5.75 o 
  -6  -9   2      409.99      411.12     18.42 o 
  -5  -9   2        8.05       14.16      6.68 o 
  -4  -9   2      939.38      860.45     24.94 o 
  -3  -9   2       93.10      104.06      9.78 o 
  -2  -9   2      158.30      140.45     14.66 o 
  -1  -9   2       78.24       81.03     13.51 o 
   0  -9   2      566.66      608.88     30.87 o 
   1  -9   2        5.91       25.85      9.26 o 
   2  -9   2      699.93      682.20     33.57 o 
   3  -9   2      342.78      354.22     25.85 o 
   4  -9   2      222.99      213.38     21.22 o 
   5  -9   2       30.41       26.62     11.19 o 
   6  -9   2      103.39      129.26     20.06 o 
  -9  -8   2        8.50       14.08      7.37 o 
  -8  -8   2      480.98      456.79     21.00 o 
  -7  -8   2        9.11       16.69      6.86 o 
  -6  -8   2      738.20      737.96     24.41 o 
  -5  -8   2      124.88      118.89     11.03 o 
  -4  -8   2      795.57      730.33     24.50 o 
  -3  -8   2      771.84      734.57     21.53 o 
  -2  -8   2      190.56      182.10     10.65 o 
  -1  -8   2        3.09        5.40      6.56 o 
   0  -8   2     2666.61     2790.91     74.47 o 
   1  -8   2      337.27      344.96     22.77 o 
   2  -8   2      444.26      416.73     24.69 o 
   3  -8   2      194.44      192.16     18.91 o 
   4  -8   2      797.89      768.24     38.20 o 
   5  -8   2       41.19       38.59     11.96 o 
   6  -8   2      331.53      329.52     26.62 o 
 -10  -7   2      291.83      361.16     28.55 o 
  -9  -7   2        3.31       25.08      9.65 o 
  -8  -7   2      826.98      809.78     27.42 o 
  -7  -7   2        0.07        7.40      6.26 o 
  -6  -7   2     1601.11     1582.33     36.83 o 
  -5  -7   2      320.47      258.42     13.37 o 
  -4  -7   2      981.13      982.80     25.37 o 
  -3  -7   2      183.61      170.35     14.08 o 
  -2  -7   2     2859.07     2882.21     48.73 o 
  -1  -7   2       48.12       52.43      9.65 o 
   0  -7   2     4181.09     4142.34    187.53 o 
   1  -7   2      677.85      628.18     28.94 o 
   2  -7   2      755.86      732.74     32.03 o 
   3  -7   2      589.96      599.62     30.48 o 
   4  -7   2      419.18      381.23     25.47 o 
   5  -7   2      121.93       98.01     15.82 o 
   6  -7   2      413.86      401.68     28.17 o 
   7  -7   2        2.37       12.73      9.65 o 
 -10  -6   2      721.53      768.24     41.67 o 
  -9  -6   2        4.22       30.87     11.19 o 
  -8  -6   2      323.01      294.63     16.64 o 
  -7  -6   2        4.45       13.78      8.49 o 
  -6  -6   2      896.22      848.42     42.83 o 
  -5  -6   2       49.93       56.36      8.17 o 
  -4  -6   2     2367.05     2433.36     44.33 o 
  -3  -6   2      151.95      163.38      9.78 o 
  -2  -6   2     8895.31     9195.49    125.58 o 
  -1  -6   2      497.04      442.87     13.63 o 
   0  -6   2      233.81      192.16      9.07 o 
   1  -6   2       33.02       41.67      9.65 o 
   2  -6   2     1550.93     1333.91     43.22 o 
   3  -6   2       17.42       17.36      8.10 o 
   4  -6   2      768.00      738.53     33.96 o 
   5  -6   2      344.25      280.52     21.61 o 
   6  -6   2      469.62      446.44     28.94 o 
   7  -6   2       30.38       42.83     11.96 o 
   8  -6   2      163.89      170.94     22.77 o 
 -10  -5   2      129.99      182.13     23.54 o 
  -9  -5   2       18.70       25.85     11.19 o 
  -8  -5   2      291.91      291.32     23.54 o 
  -7  -5   2        1.41        3.19      6.13 o 
  -6  -5   2     1149.39     1079.34     28.37 o 
  -5  -5   2        3.13        1.65      5.04 o 
  -4  -5   2     7317.15     7394.34    105.44 o 
  -3  -5   2      186.89      190.12     11.19 o 
  -2  -5   2     1437.77     1395.01     26.67 o 
  -1  -5   2       43.38       68.60      5.64 o 
   0  -5   2     1609.94     1546.32     27.23 o 
   1  -5   2      101.81      110.74     11.19 o 
   2  -5   2     9147.00     9462.40    187.14 o 
   3  -5   2     1974.14     1961.32     55.95 o 
   4  -5   2      935.99      905.99     36.27 o 
   5  -5   2       32.47       35.50     10.42 o 
   6  -5   2      668.10      669.08     34.34 o 
   7  -5   2       25.24       20.84     10.42 o 
   8  -5   2      202.33      214.54     21.99 o 
   9  -5   2        3.51        6.56     10.42 o 
 -10  -4   2      113.62      147.78     21.22 o 
  -9  -4   2        5.19       18.91     10.80 o 
  -8  -4   2     1141.19     1125.93     46.69 o 
  -7  -4   2       28.70       47.07     12.35 o 
  -6  -4   2     1723.28     1725.49     37.51 o 
  -5  -4   2       57.40       78.13     10.23 o 
  -4  -4   2     1550.28     1433.28     29.32 o 
  -3  -4   2      272.86      243.82     13.51 o 
  -2  -4   2     1567.15     1547.38     21.27 o 
  -1  -4   2      557.97      558.63     13.89 o 
   0  -4   2    18017.92    19547.99    203.63 o 
   1  -4   2     1835.59     1955.53     34.34 o 
   2  -4   2     1889.04     1834.76     48.23 o 
   3  -4   2      253.30      268.56     17.75 o 
   4  -4   2     1367.93     1321.18     43.60 o 
   5  -4   2        3.26        3.86      6.17 o 
   6  -4   2     1083.85     1041.05     42.06 o 
   7  -4   2      267.01      235.37     20.84 o 
   8  -4   2      330.26      319.10     25.08 o 
   9  -4   2       49.76       45.92     14.28 o 
 -10  -3   2      441.16      456.47     32.80 o 
  -9  -3   2      121.36      128.10     19.68 o 
  -8  -3   2      468.67      469.20     29.71 o 
  -7  -3   2      264.94      255.44     21.99 o 
  -6  -3   2     1199.43     1247.87     43.99 o 
  -5  -3   2       11.42        9.71      4.44 o 
  -4  -3   2     1131.40     1019.29     16.77 o 
  -3  -3   2      198.53      232.72      6.40 o 
  -2  -3   2     7897.66     8016.39    162.64 o 
  -1  -3   2     1913.53     2062.55     25.47 o 
   0  -3   2     3565.18     3248.04     56.34 o 
   1  -3   2      421.09      356.15     10.80 o 
   2  -3   2      623.08      565.88     15.00 o 
   3  -3   2       23.33       21.61      6.56 o 
   4  -3   2     7143.64     7402.30    152.41 o 
   5  -3   2      591.05      551.39     26.62 o 
   6  -3   2     1048.17     1017.51     40.13 o 
   7  -3   2       89.60       64.05     12.73 o 
   8  -3   2      697.65      718.08     37.43 o 
   9  -3   2       57.90       60.97     15.43 o 
 -10  -2   2      416.36      485.41     33.57 o 
  -9  -2   2        4.45        3.86     10.80 o 
  -8  -2   2      423.85      402.45     27.40 o 
  -7  -2   2      130.46      137.37     17.75 o 
  -6  -2   2     3060.12     2834.13     74.86 o 
  -5  -2   2      137.26      131.96      7.72 o 
  -4  -2   2     3181.92     3230.79     49.39 o 
  -3  -2   2      241.27      239.51      6.60 o 
  -2  -2   2     6184.67     6442.36     70.29 o 
  -1  -2   2     8920.28     9528.09    101.87 o 
   0  -2   2     5181.90     5337.58     72.16 o 
   1  -2   2     5431.87     5735.40     78.33 o 
   2  -2   2     6511.43     6664.25    104.57 o 
   3  -2   2       16.43       11.80      3.68 o 
   4  -2   2     3992.89     3984.76     89.13 o 
   5  -2   2       36.91       35.11      9.65 o 
   6  -2   2      675.47      683.35     31.64 o 
   7  -2   2       53.99       38.59     11.19 o 
   8  -2   2      475.06      437.56     28.55 o 
   9  -2   2       48.17       58.65     14.66 o 
  10  -2   2       87.86       81.03     18.14 o 
 -10  -1   2      175.47      196.02     25.47 o 
  -9  -1   2       10.63       18.14     11.58 o 
  -8  -1   2     1006.39     1005.16     44.37 o 
  -7  -1   2      524.31      506.25     29.71 o 
  -6  -1   2     1611.96     1392.56     46.69 o 
  -5  -1   2      524.75      549.46     25.85 o 
  -4  -1   2     5162.93     5288.57    111.13 o 
  -2  -1   2     4554.30     4933.58     67.53 o 
  -1  -1   2     1145.68     1221.63     19.68 o 
   0  -1   2      521.47      495.83      9.65 o 
   1  -1   2     3751.80     3985.53     44.37 o 
   2  -1   2     6141.34     6239.23     68.24 o 
   3  -1   2      127.35      101.50      6.53 o 
   4  -1   2     1053.98     1007.49     22.35 o 
   5  -1   2       95.22       89.52     11.58 o 
   6  -1   2     1425.75     1348.96     44.76 o 
   7  -1   2       75.09       71.38     14.28 o 
   8  -1   2      233.38      221.10     20.84 o 
   9  -1   2       24.88       27.40     11.58 o 
  10  -1   2      502.51      542.13     35.50 o 
 -10   0   2       36.60       29.71     14.66 o 
  -9   0   2       69.62       58.65     16.21 o 
  -8   0   2      787.43      794.10     39.36 o 
  -7   0   2      349.04      305.60     23.15 o 
  -6   0   2     1656.56     1591.28     50.55 o 
  -5   0   2       25.51       13.51      8.10 o 
  -4   0   2     5025.58     5073.26    106.88 o 
  -3   0   2      254.20      211.45     13.12 o 
  -2   0   2       57.75       64.05      4.63 o 
  -1   0   2       53.36       58.65      3.47 o 
   0   0   2    36730.62    38585.82    691.46 o 
   1   0   2      100.67      118.70      3.34 o 
   2   0   2     6313.66     6871.93     74.23 o 
   3   0   2      540.19      558.82     10.92 o 
   4   0   2     2709.73     2731.20     35.76 o 
   5   0   2        0.30        0.39      5.40 o 
   6   0   2     1315.91     1235.90     42.44 o 
   7   0   2        1.58        3.47      8.49 o 
   8   0   2      800.30      748.18     36.66 o 
   9   0   2        9.47       21.99     11.19 o 
  10   0   2      587.47      641.30     38.97 o 
 -10   1   2      169.92      223.41     27.01 o 
  -9   1   2       54.30       30.10     13.89 o 
  -8   1   2      960.10      978.15     43.99 o 
  -7   1   2        1.85        1.16      9.65 o 
  -6   1   2     1549.56     1604.40     51.32 o 
  -5   1   2      363.14      358.46     20.84 o 
  -4   1   2     2038.56     2047.36     52.86 o 
  -3   1   2      230.85      273.96     14.66 o 
  -2   1   2    23974.33    25686.58    459.94 o 
  -1   1   2     8248.33     8744.70    114.21 o 
   0   1   2    25172.64    27587.32    495.83 o 
   1   1   2     1220.57     1261.43     15.85 o 
   2   1   2       22.19       27.37      2.78 o 
   3   1   2       49.80       62.49      3.97 o 
   4   1   2     4407.04     4569.63     62.51 o 
   5   1   2      557.28      611.11     13.79 o 
   6   1   2     2385.19     2461.91     45.80 o 
   7   1   2       27.96       36.66     11.96 o 
   8   1   2     1034.99     1097.38     45.15 o 
   9   1   2       10.70       10.42     10.80 o 
  10   1   2       58.14       59.42     16.59 o 
 -10   2   2      360.50      349.97     30.87 o 
  -9   2   2        4.53        9.65     11.19 o 
  -8   2   2      350.32      331.07     26.24 o 
  -7   2   2       18.69       21.22     11.19 o 
  -6   2   2      716.18      676.41     31.64 o 
  -5   2   2        0.10        2.70      6.95 o 
  -4   2   2     3085.99     3130.85     72.93 o 
  -3   2   2     1413.02     1462.02     38.97 o 
  -2   2   2     9044.14     9437.32    176.34 o 
  -1   2   2     1141.95     1234.36     28.55 o 
   0   2   2     2595.18     2773.55     57.49 o 
   1   2   2     7478.91     8069.13    107.85 o 
   2   2   2    17086.01    18815.52    195.35 o 
   3   2   2        1.38        6.41      2.57 o 
   4   2   2     6102.44     6498.01     73.74 o 
   5   2   2      966.05      966.42     17.94 o 
   6   2   2     2683.40     2612.64     48.15 o 
   7   2   2       41.20       51.16      8.51 o 
   8   2   2      245.85      266.63     23.15 o 
   9   2   2      178.52      199.87     22.77 o 
  10   2   2      196.66      206.05     22.77 o 
  11   2   2        3.57       19.68     12.73 o 
  -9   3   2        5.05       -3.86      9.26 o 
  -8   3   2      143.43      153.57     20.84 o 
  -7   3   2       38.79       28.94     11.58 o 
  -6   3   2     1201.05     1131.34     42.44 o 
  -5   3   2       72.09       62.12     11.19 o 
  -4   3   2      672.36      677.18     26.62 o 
  -3   3   2     1492.23     1516.81     41.29 o 
  -2   3   2     3171.29     3131.24     67.14 o 
  -1   3   2       10.33        9.26      3.47 o 
   0   3   2     6906.81     7512.66    138.91 o 
   1   3   2       93.41      101.02      5.59 o 
   2   3   2    18597.83    19667.70    204.26 o 
   3   3   2     1167.93     1254.39     18.49 o 
   4   3   2     2055.11     2114.56     28.67 o 
   5   3   2      171.40      158.29      6.83 o 
   6   3   2     1707.31     1510.60     86.43 o 
   7   3   2      459.25      429.34     17.83 o 
   8   3   2      683.54      661.33     23.57 o 
   9   3   2       27.72       58.26     13.51 o 
  10   3   2      554.12      556.41     35.11 o 
  11   3   2       17.30       38.97     14.28 o 
  -9   4   2       30.76       27.40     13.12 o 
  -8   4   2      476.08      472.29     31.64 o 
  -7   4   2        0.60       -4.24      8.10 o 
  -6   4   2      898.52      934.16     38.97 o 
  -5   4   2       42.81       23.15      9.26 o 
  -4   4   2     2094.07     2061.25     56.34 o 
  -3   4   2      157.18      157.04     12.73 o 
  -2   4   2     3033.87     3065.26     68.30 o 
  -1   4   2      611.68      589.21     20.06 o 
   0   4   2     5181.51     5540.54    107.27 o 
   1   4   2       27.73       24.23      3.40 o 
   2   4   2     2280.24     2265.56     28.95 o 
   3   4   2       30.64       35.79      8.30 o 
   4   4   2     2299.77     2369.71     31.46 o 
   5   4   2      405.78      419.10     10.20 o 
   6   4   2     2002.71     2133.25     42.55 o 
   7   4   2      345.51      311.81     25.47 o 
   8   4   2     1045.18      993.06     29.72 o 
   9   4   2        6.18       20.28      7.23 o 
  10   4   2      294.68      327.21     27.40 o 
  11   4   2       55.59       79.49     18.14 o 
  -8   5   2      322.97      327.98     27.01 o 
  -7   5   2        1.19        1.93      9.26 o 
  -6   5   2      678.72      661.75     33.18 o 
  -5   5   2      249.98      212.61     17.75 o 
  -4   5   2     1880.17     1608.26     49.39 o 
  -3   5   2      136.97      158.20     13.89 o 
  -2   5   2      557.14      535.57     22.38 o 
  -1   5   2        3.00        3.86      4.63 o 
   0   5   2     5142.05     5602.66    111.13 o 
   1   5   2       14.04       13.98      3.55 o 
   2   5   2     2115.99     2135.21     28.87 o 
   3   5   2     1043.31     1123.25     18.06 o 
   4   5   2     1863.59     1852.23     49.58 o 
   5   5   2        1.22        3.45      4.89 o 
   6   5   2      804.30      858.60     24.42 o 
   7   5   2        0.12        9.91      6.53 o 
   8   5   2     1113.25     1062.22     31.10 o 
   9   5   2       16.10       30.22      7.86 o 
  10   5   2       62.70       75.35     11.32 o 
  -8   6   2       99.46      109.97     18.14 o 
  -7   6   2       28.14       35.11     12.35 o 
  -6   6   2      486.88      451.07     28.17 o 
  -5   6   2       55.26       51.70     12.35 o 
  -4   6   2      754.27      747.79     32.41 o 
  -3   6   2      306.44      283.22     18.91 o 
  -2   6   2     3375.30     3479.67     81.03 o 
  -1   6   2        9.85        8.49      6.17 o 
   0   6   2     1934.39     1988.71     49.78 o 
   1   6   2        0.55        5.40      4.63 o 
   2   6   2      973.63      919.17     16.75 o 
   3   6   2      173.33      159.38      6.71 o 
   4   6   2     1935.72     2008.51     47.27 o 
   5   6   2        0.29        3.09      5.18 o 
   6   6   2      649.38      607.77     35.50 o 
   7   6   2        7.75        1.96      6.12 o 
   8   6   2      659.32      623.85     22.90 o 
   9   6   2       21.23       29.85      7.77 o 
  10   6   2       66.81      100.63     11.85 o 
  -7   7   2       56.71       68.68     15.05 o 
  -6   7   2      200.83      227.66     20.84 o 
  -5   7   2       13.26       14.28      9.65 o 
  -4   7   2      780.82      812.62     35.50 o 
  -3   7   2      219.52      180.20     16.21 o 
  -2   7   2     2134.94     2086.72     57.88 o 
  -1   7   2      175.36      170.94     14.66 o 
   0   7   2      613.41      642.84     25.85 o 
   1   7   2      336.26      313.32     17.75 o 
   2   7   2     3183.65     3347.44     44.37 o 
   3   7   2       33.44       32.55      8.10 o 
   4   7   2     2124.39     2080.03     40.13 o 
   5   7   2       52.97       46.40      7.90 o 
   6   7   2      879.53      822.14     24.50 o 
   7   7   2       25.29       32.03      8.49 o 
   8   7   2      219.28      209.87     17.17 o 
   9   7   2        3.59       25.24      7.90 o 
  10   7   2      511.86      524.71     23.59 o 
  -6   8   2      146.08      157.82     20.06 o 
  -5   8   2        0.26       -5.02      6.95 o 
  -4   8   2      606.04      610.04     31.64 o 
  -3   8   2        9.30       15.43      8.10 o 
  -2   8   2      632.14      622.00     29.33 o 
  -1   8   2       57.74       57.49     10.80 o 
   0   8   2     1724.75     1786.14     51.70 o 
   1   8   2      327.07      327.21     20.06 o 
   2   8   2     2573.25     2534.44     54.21 o 
   3   8   2      182.16      161.43     10.50 o 
   4   8   2      831.42      848.09     24.17 o 
   5   8   2       86.63       78.18     14.08 o 
   6   8   2     1302.11     1242.37     54.60 o 
   7   8   2       42.61       59.20     11.77 o 
   8   8   2      344.69      326.02     17.41 o 
   9   8   2       22.76       31.89      8.29 o 
  10   8   2      284.02      276.44     27.78 o 
  -6   9   2      158.70      186.37     19.68 o 
  -5   9   2        6.26        1.16      7.72 o 
  -4   9   2      380.61      385.09     26.24 o 
  -3   9   2       17.07       11.58      8.87 o 
  -2   9   2      204.64      176.34     16.98 o 
  -1   9   2      171.17      148.17     15.43 o 
   0   9   2     1750.56     1906.91     55.95 o 
   1   9   2       11.40       25.61      6.13 o 
   2   9   2      568.76      572.59     19.47 o 
   3   9   2       10.48       27.18      6.20 o 
   4   9   2     1029.69     1027.35     52.09 o 
   5   9   2        8.21       15.38      6.95 o 
   6   9   2      783.54      792.12     49.97 o 
   7   9   2       23.41       36.79      7.64 o 
   8   9   2      351.60      344.60     37.04 o 
   9   9   2       17.34       25.59      8.34 o 
  -5  10   2       16.97       11.96      9.65 o 
  -4  10   2      152.94      170.94     18.52 o 
  -3  10   2       39.39       43.60     11.96 o 
  -2  10   2      319.81      348.43     23.92 o 
  -1  10   2       32.46       38.20     10.42 o 
   0  10   2      483.72      592.29     28.55 o 
   1  10   2        3.41       13.37     12.15 o 
   2  10   2      304.92      335.07     15.37 o 
   3  10   2      202.11      227.87     32.22 o 
   4  10   2      646.17      706.03     31.45 o 
   5  10   2        9.11       19.27      9.84 o 
   6  10   2      186.79      220.66     19.49 o 
   7  10   2       21.77       32.56     18.91 o 
   8  10   2      339.56      321.03     27.40 o 
  -3  11   2       47.08       55.56     13.51 o 
  -2  11   2      357.21      367.34     26.24 o 
  -1  11   2        3.28       29.33      8.49 o 
   0  11   2       40.03       79.87     12.73 o 
   1  11   2        0.28        4.63      5.79 o 
   2  11   2      518.19      552.55     30.87 o 
   3  11   2       21.96       29.33     10.80 o 
   4  11   2      211.07      204.50     19.68 o 
   5  11   2        0.38        7.33      8.49 o 
   6  11   2      323.64      278.20     23.92 o 
   7  11   2        0.95        3.09      9.65 o 
   3  12   2       15.93       13.89      9.65 o 
   4  12   2      307.15      307.53     24.31 o 
   5  12   2       53.48       57.11     13.51 o 
   6  12   2      164.67      187.91     23.15 o 
  -5 -12   3      160.42      200.65     18.91 o 
  -4 -12   3       64.18      113.44     17.75 o 
  -3 -12   3      218.64      237.30     21.22 o 
  -2 -12   3        6.86       29.33      9.26 o 
  -1 -12   3      310.82      326.05     25.85 o 
   0 -12   3       27.98       60.97     13.12 o 
   1 -12   3      140.22      205.28     20.45 o 
  -7 -11   3      283.90      287.08     23.92 o 
  -6 -11   3      196.74      203.73     20.06 o 
  -5 -11   3      313.04      335.31     24.69 o 
  -4 -11   3       29.33       39.74     11.58 o 
  -3 -11   3      492.20      462.26     28.55 o 
  -2 -11   3      164.32      201.42     18.91 o 
  -1 -11   3      670.74      642.07     34.73 o 
   0 -11   3       60.82       79.87     15.05 o 
   1 -11   3      497.41      554.86     32.41 o 
   2 -11   3      136.73      190.61     23.15 o 
   3 -11   3      153.20      141.61     20.45 o 
  -8 -10   3       50.84       88.01     21.22 o 
  -7 -10   3      180.72      191.37     13.36 o 
  -6 -10   3       36.59       68.68     13.51 o 
  -5 -10   3      670.50      658.66     33.96 o 
  -4 -10   3        0.55       18.91      9.65 o 
  -3 -10   3     1161.92     1174.17     45.92 o 
  -2 -10   3       37.42       81.03     13.51 o 
  -1 -10   3      736.81      743.16     35.50 o 
   0 -10   3       22.01       31.25     11.19 o 
   1 -10   3      510.03      498.91     30.10 o 
   2 -10   3       82.64      115.76     16.98 o 
   3 -10   3      279.12      282.06     24.31 o 
   4 -10   3        6.69        1.16      6.95 o 
  -9  -9   3      329.11      354.60     27.40 o 
  -8  -9   3       42.11       56.45     15.24 o 
  -7  -9   3      122.56      129.00     12.55 o 
  -6  -9   3       22.41       34.55      8.30 o 
  -5  -9   3     1341.68     1306.16     33.38 o 
  -4  -9   3       17.50       32.03     10.80 o 
  -3  -9   3      151.99      158.20     15.82 o 
  -2  -9   3       44.88       51.70     11.58 o 
  -1  -9   3      696.47      743.55     33.96 o 
   0  -9   3       93.78      110.74     15.43 o 
   1  -9   3      475.31      439.11     26.62 o 
   2  -9   3      118.30      120.77     16.21 o 
   3  -9   3     1030.96     1020.59     45.53 o 
   4  -9   3      154.28      175.18     21.61 o 
   5  -9   3      176.73      179.42     19.68 o 
  -9  -8   3       96.12      103.41     16.98 o 
  -8  -8   3        1.56        1.21      6.20 o 
  -7  -8   3      786.38      735.77     27.20 o 
  -6  -8   3       20.35       30.67      7.35 o 
  -5  -8   3      537.34      525.52     19.62 o 
  -4  -8   3      510.46      531.38     19.22 o 
  -3  -8   3      103.12      109.05      9.78 o 
  -2  -8   3      390.08      351.13     21.99 o 
  -1  -8   3     2240.53     2303.19     65.21 o 
   0  -8   3       49.25       58.26     11.96 o 
   1  -8   3     1428.78     1506.39     51.32 o 
   2  -8   3        8.50       24.69      9.65 o 
   3  -8   3      472.54      447.98     27.78 o 
   4  -8   3      287.95      260.07     22.38 o 
   5  -8   3      143.73      161.67     20.45 o 
   6  -8   3        6.93        0.39      5.79 o 
 -10  -7   3        0.26       11.58     11.58 o 
  -9  -7   3      291.91      294.02     24.69 o 
  -8  -7   3       39.89       52.86     12.73 o 
  -7  -7   3     1471.38     1373.75     35.61 o 
  -6  -7   3      375.98      357.02     16.91 o 
  -5  -7   3      288.19      277.23     14.05 o 
  -4  -7   3       61.45       49.57      7.77 o 
  -3  -7   3     3593.18     3678.18     60.18 o 
  -2  -7   3       12.65       12.65      4.82 o 
  -1  -7   3     1428.42     1396.80     28.16 o 
   0  -7   3      163.40      172.86     15.43 o 
   1  -7   3     2319.78     2402.74     66.37 o 
   2  -7   3        9.50       20.45      9.26 o 
   3  -7   3       53.72       47.46     11.58 o 
   4  -7   3      160.29      164.76     18.91 o 
   5  -7   3     1076.19     1010.18     44.76 o 
   6  -7   3       12.76       25.85     10.80 o 
   7  -7   3      420.17      367.34     28.94 o 
 -10  -6   3       44.50       62.12     15.43 o 
  -9  -6   3      806.09      832.30     41.67 o 
  -8  -6   3       34.42       20.84     10.42 o 
  -7  -6   3      564.79      497.49     20.18 o 
  -6  -6   3        1.45        3.88      6.13 o 
  -5  -6   3     1166.06     1142.54     28.49 o 
  -4  -6   3      499.48      476.59     16.64 o 
  -3  -6   3     6422.94     6614.32     95.55 o 
  -2  -6   3       96.97       79.29      5.64 o 
  -1  -6   3     1277.37     1243.53     20.30 o 
   0  -6   3      108.43       88.38      6.01 o 
   1  -6   3     1453.83     1374.81     43.60 o 
   2  -6   3      181.66      170.55     15.05 o 
   3  -6   3     1038.05      966.96     37.81 o 
   4  -6   3      142.23      141.61     15.43 o 
   5  -6   3     1030.98      972.75     41.67 o 
   6  -6   3      127.05      123.09     17.75 o 
   7  -6   3       98.76       95.31     17.75 o 
   8  -6   3        1.26        5.02      9.65 o 
 -10  -5   3        2.13       16.21      8.87 o 
  -9  -5   3      521.27      491.20     31.64 o 
  -8  -5   3       27.85       46.69     13.12 o 
  -7  -5   3      193.20      195.24     19.68 o 
  -6  -5   3      623.35      572.62     20.31 o 
  -5  -5   3     2781.08     2719.37     49.38 o 
  -4  -5   3      380.57      347.32     13.76 o 
  -3  -5   3     5075.93     5101.85     59.60 o 
  -2  -5   3       24.42       28.19      3.70 o 
  -1  -5   3     2178.97     2144.24     28.55 o 
   0  -5   3       14.92       13.90      2.41 o 
   1  -5   3      674.43      615.44     17.75 o 
   2  -5   3      250.41      283.22     18.52 o 
   3  -5   3     4042.28     4143.73     97.24 o 
   4  -5   3      101.54       93.76     13.12 o 
   5  -5   3      511.57      455.70     26.24 o 
   6  -5   3      278.79      272.03     21.61 o 
   7  -5   3      132.47      118.84     17.36 o 
   8  -5   3        1.19       10.80     10.03 o 
 -10  -4   3       21.09       36.66     15.05 o 
  -9  -4   3       79.92       96.46     17.36 o 
  -8  -4   3        3.43       23.15     11.19 o 
  -7  -4   3     1320.18     1275.26     47.85 o 
  -6  -4   3       33.13       42.44     11.58 o 
  -5  -4   3     2094.63     2002.60     56.72 o 
  -4  -4   3     1452.12     1423.26     29.58 o 
  -3  -4   3     2492.66     2547.80     32.90 o 
  -2  -4   3      113.95      122.29      7.14 o 
  -1  -4   3     4672.38     4971.80     93.18 o 
   0  -4   3      559.96      564.03     10.50 o 
   1  -4   3     3966.83     4132.16     62.89 o 
   2  -4   3      288.06      277.82     11.58 o 
   3  -4   3     6297.43     6459.08     95.77 o 
   4  -4   3     1532.49     1469.73     46.69 o 
   5  -4   3      493.20      458.79     25.85 o 
   6  -4   3       12.95       25.08      8.49 o 
   7  -4   3      818.82      785.99     38.20 o 
   8  -4   3       46.83       56.34     13.89 o 
   9  -4   3      257.38      311.00     26.62 o 
 -10  -3   3        4.67        3.86     10.80 o 
  -9  -3   3       81.60       86.05     18.14 o 
  -8  -3   3       51.18       42.83     13.51 o 
  -7  -3   3     2768.64     2650.07     76.01 o 
  -6  -3   3      605.20      554.48     28.55 o 
  -5  -3   3     1158.65     1266.77     25.85 o 
  -4  -3   3        0.23       -0.39      3.09 o 
  -3  -3   3     2399.48     2331.74     37.04 o 
  -2  -3   3       10.41       14.25      2.70 o 
  -1  -3   3     8193.50     8512.46    147.40 o 
   0  -3   3      202.04      195.01      5.00 o 
   1  -3   3     8133.12     8789.08    119.23 o 
   2  -3   3      573.38      606.95     16.21 o 
   3  -3   3     3037.54     3063.13     51.02 o 
   4  -3   3       75.61       63.95      7.64 o 
   5  -3   3     1395.02     1370.57     45.53 o 
   6  -3   3       34.89       32.03     10.03 o 
   7  -3   3     1376.72     1419.19     52.09 o 
   8  -3   3      204.92      198.33     20.06 o 
   9  -3   3       66.25       64.82     15.43 o 
 -10  -2   3       23.66       52.09     16.21 o 
  -9  -2   3      799.28      792.94     41.67 o 
  -8  -2   3       10.04        5.40     10.42 o 
  -7  -2   3     1108.51     1045.68     43.22 o 
  -6  -2   3      623.36      603.48     18.14 o 
  -5  -2   3     2288.23     2443.25     42.06 o 
  -4  -2   3     1308.32     1408.38     26.62 o 
  -3  -2   3     1735.03     1634.88     28.17 o 
  -2  -2   3      697.08      717.70     15.05 o 
  -1  -2   3     5420.07     5674.43     77.17 o 
   0  -2   3      138.20      129.26      6.56 o 
   1  -2   3     7180.28     7437.42    100.71 o 
   2  -2   3      310.57      295.80     13.51 o 
   3  -2   3     2673.11     2685.45     44.61 o 
   4  -2   3      402.20      440.73     14.73 o 
   5  -2   3     3469.38     3487.39     84.50 o 
   6  -2   3      833.15      774.80     33.96 o 
   7  -2   3      287.92      287.85     21.61 o 
   8  -2   3       61.01       57.88     13.12 o 
   9  -2   3      340.80      350.36     27.40 o 
  10  -2   3        6.11       25.08     13.12 o 
 -10  -1   3       18.65       10.80     13.12 o 
  -9  -1   3      965.48      910.24     44.37 o 
  -8  -1   3        2.62       -2.70     10.42 o 
  -7  -1   3      101.54      111.51     17.36 o 
  -6  -1   3      376.78      378.14     23.54 o 
  -5  -1   3     4696.26     4691.65     71.77 o 
  -4  -1   3        0.18       -2.70      2.70 o 
  -3  -1   3     3735.76     3836.20     56.72 o 
  -2  -1   3       43.57       54.79      4.63 o 
  -1  -1   3     2870.88     2942.55     42.44 o 
   0  -1   3        8.11       10.80      2.70 o 
   1  -1   3     6211.15     6380.16     69.45 o 
   2  -1   3      113.63      119.17      7.72 o 
   3  -1   3     2864.32     2863.26     71.00 o 
   4  -1   3      111.64      116.75      8.19 o 
   5  -1   3      935.75      884.85     28.17 o 
   6  -1   3      651.34      645.15     29.33 o 
   7  -1   3      385.32      339.94     23.15 o 
   8  -1   3        5.46        4.24      9.26 o 
   9  -1   3      655.43      718.85     38.97 o 
  10  -1   3       88.89      113.44     19.29 o 
 -10   0   3        0.48        0.39      9.65 o 
  -9   0   3      236.44      228.04     23.54 o 
  -8   0   3      100.96       94.92     17.75 o 
  -7   0   3      517.92      539.43     30.87 o 
  -6   0   3      447.89      390.10     23.54 o 
  -5   0   3     5055.29     5151.98    113.44 o 
  -4   0   3      418.12      443.35     21.61 o 
  -3   0   3      822.30      757.44     17.36 o 
  -2   0   3      802.92      836.54     16.98 o 
  -1   0   3     4170.42     4373.70     60.19 o 
   0   0   3       15.24       11.96      2.32 o 
   1   0   3     2368.72     2479.18     36.21 o 
   2   0   3       74.06       78.40      3.98 o 
   3   0   3     1845.27     1814.89     31.83 o 
   4   0   3     1720.19     1786.15     43.79 o 
   5   0   3     1036.72     1105.42     23.73 o 
   6   0   3       21.86       20.06      8.87 o 
   7   0   3     1838.15     1797.71     57.11 o 
   8   0   3       36.77       49.78     12.73 o 
   9   0   3      376.27      377.37     27.78 o 
  10   0   3      106.25      133.89     20.84 o 
 -10   1   3        3.30       11.19     12.35 o 
  -9   1   3      145.84      165.92     22.77 o 
  -8   1   3      111.55       92.22     16.98 o 
  -7   1   3     1576.88     1625.62     55.56 o 
  -6   1   3       71.76       82.96     13.51 o 
  -5   1   3      787.40      756.67     30.87 o 
  -4   1   3       20.33       28.55      8.10 o 
  -3   1   3     4500.89     4667.34     96.08 o 
  -2   1   3      349.21      322.58     10.03 o 
  -1   1   3    18338.99    19403.26    248.11 o 
   0   1   3        0.03        6.95      4.24 o 
   1   1   3     8786.91     9309.99    172.09 o 
   2   1   3     2135.90     2364.03     29.07 o 
   3   1   3     3717.26     3862.61     45.68 o 
   4   1   3      617.51      646.29     13.42 o 
   5   1   3     3031.61     3295.23     67.53 o 
   6   1   3      507.37      505.44     14.02 o 
   7   1   3     2849.90     2815.00     52.75 o 
   8   1   3      147.65      160.13     17.36 o 
   9   1   3      148.64      145.85     19.29 o 
  10   1   3        1.93       11.58     11.19 o 
 -10   2   3       27.57       33.18     14.66 o 
  -9   2   3      332.39      325.28     27.78 o 
  -8   2   3        1.79       -4.63      9.65 o 
  -7   2   3      820.66      789.47     36.66 o 
  -6   2   3      181.44      159.36     17.75 o 
  -5   2   3      845.60      893.26     34.34 o 
  -4   2   3      736.34      659.05     26.24 o 
  -3   2   3    13940.92    14889.11    275.89 o 
  -2   2   3      214.25      229.59     11.58 o 
  -1   2   3     4232.04     4246.75     59.81 o 
   0   2   3       94.98       91.83      3.86 o 
   1   2   3    15843.67    16624.06    263.93 o 
   2   2   3      196.24      196.33      5.82 o 
   3   2   3      866.29      813.63     14.05 o 
   4   2   3      203.43      193.66      7.42 o 
   5   2   3     5485.46     5605.64     67.03 o 
   6   2   3      176.45      182.17      8.53 o 
   7   2   3      946.22      914.66     25.92 o 
   8   2   3       45.13       53.51      9.11 o 
   9   2   3       45.58       54.02     14.66 o 
  10   2   3        0.24        8.87     10.80 o 
  -9   3   3      322.80      343.03     28.55 o 
  -8   3   3       58.10       64.05     15.82 o 
  -7   3   3      240.31      207.21     20.06 o 
  -6   3   3      104.43      104.95     15.05 o 
  -5   3   3     1850.28     1764.53     52.09 o 
  -4   3   3      860.61      826.12     30.10 o 
  -3   3   3     1484.13     1441.18     39.36 o 
  -2   3   3     1082.06      995.90     28.17 o 
  -1   3   3     2375.40     2308.59     36.66 o 
   0   3   3        5.32        8.49      2.32 o 
   1   3   3     1268.79     1230.04     20.45 o 
   2   3   3       78.93       86.90      4.50 o 
   3   3   3     8019.00     8704.45     95.41 o 
   4   3   3       20.46       16.74      3.56 o 
   5   3   3     4195.67     4306.89     53.46 o 
   6   3   3     1264.96     1243.34     23.70 o 
   7   3   3      126.75      134.18     18.14 o 
   8   3   3        0.04       10.61      6.00 o 
   9   3   3      884.49      947.37     29.98 o 
  10   3   3       38.72       55.95     15.43 o 
  -9   4   3       99.25      104.95     19.68 o 
  -8   4   3        2.37        3.09      8.87 o 
  -7   4   3      326.92      302.13     24.31 o 
  -6   4   3      236.38      207.21     19.29 o 
  -5   4   3     1764.14     1726.72     52.86 o 
  -4   4   3      216.17      197.17     16.21 o 
  -3   4   3      439.82      387.02     18.91 o 
  -2   4   3      342.73      373.12     16.59 o 
  -1   4   3     4362.60     4475.18     89.52 o 
   0   4   3        6.74        6.42      2.86 o 
   1   4   3     3068.11     3087.49     45.44 o 
   2   4   3      145.39      138.14      5.44 o 
   3   4   3    13555.75    14625.75    155.42 o 
   4   4   3      151.29      141.69      6.48 o 
   5   4   3      744.98      762.61     15.37 o 
   6   4   3        6.73       15.49      5.98 o 
   7   4   3      788.33      808.28     24.83 o 
   8   4   3       10.13       25.34      7.77 o 
   9   4   3      975.40      983.38     30.97 o 
  10   4   3       62.82       96.87     12.54 o 
  -8   5   3      148.24      167.08     21.61 o 
  -7   5   3      868.11      923.36     42.44 o 
  -6   5   3        3.79       -9.26      6.17 o 
  -5   5   3      862.43      840.40     35.11 o 
  -4   5   3        2.18        4.63      7.72 o 
  -3   5   3     1029.65      977.38     33.57 o 
  -2   5   3      299.34      329.14     16.98 o 
  -1   5   3     3171.40     3259.34     71.00 o 
   0   5   3       21.39       21.44      4.34 o 
   1   5   3     4778.36     4985.73     91.45 o 
   2   5   3     1849.70     1987.15     27.63 o 
   3   5   3      256.61      210.50      7.41 o 
   4   5   3      655.80      632.55     16.21 o 
   5   5   3      810.67      837.57     22.33 o 
   6   5   3      331.20      299.98     14.60 o 
   7   5   3     1259.72     1249.95     32.16 o 
   8   5   3      333.42      298.83     15.96 o 
   9   5   3      289.90      266.90     32.80 o 
  10   5   3        2.08       18.88      7.47 o 
  -8   6   3       88.53       73.70     15.82 o 
  -7   6   3      352.86      412.48     28.55 o 
  -6   6   3        7.34        4.24      9.26 o 
  -5   6   3      148.82      142.00     16.98 o 
  -4   6   3      207.81      189.46     16.98 o 
  -3   6   3     2125.61     2138.04     58.26 o 
  -2   6   3      123.19      126.56     12.35 o 
  -1   6   3     1388.00     1442.72     40.13 o 
   0   6   3       27.18       31.25      6.95 o 
   1   6   3     1214.34     1235.47     25.03 o 
   2   6   3      362.85      377.20     10.20 o 
   3   6   3      334.90      335.81      9.54 o 
   4   6   3        0.08       -0.28      4.07 o 
   5   6   3     2796.98     2808.21     50.18 o 
   6   6   3        0.27       -0.61      5.16 o 
   7   6   3      764.35      751.35     24.17 o 
   8   6   3       20.34       41.21      8.41 o 
   9   6   3      228.39      229.68     14.85 o 
  10   6   3       10.49       27.71      9.65 o 
  -7   7   3       79.21      119.23     18.52 o 
  -6   7   3       47.61       77.94     15.05 o 
  -5   7   3      504.54      532.10     29.71 o 
  -4   7   3       86.70       93.38     13.89 o 
  -3   7   3     1385.57     1417.26     46.30 o 
  -2   7   3        0.25       -2.32      6.17 o 
  -1   7   3     1298.81     1230.89     38.59 o 
   0   7   3        0.10       -5.40      5.40 o 
   1   7   3     2101.28     2174.97     92.22 o 
   2   7   3       38.18       46.02      5.19 o 
   3   7   3     2085.58     2098.11     39.33 o 
   4   7   3      316.56      307.25     17.17 o 
   5   7   3     1844.62     1771.47     37.30 o 
   6   7   3      142.61      139.08     12.54 o 
   7   7   3      134.77      129.34     11.75 o 
   8   7   3       62.73       67.22      9.72 o 
   9   7   3      378.07      406.15     19.44 o 
  10   7   3       11.57       45.59      9.18 o 
  -6   8   3      137.24      140.84     19.29 o 
  -5   8   3      372.35      377.76     26.24 o 
  -4   8   3       37.07       45.53     10.80 o 
  -3   8   3      457.06      469.59     25.85 o 
  -2   8   3       45.86       28.17      9.26 o 
  -1   8   3     1440.15     1417.26     44.76 o 
   0   8   3       83.32       76.79     11.96 o 
   1   8   3     1280.74     1295.17     48.62 o 
   2   8   3       60.27       56.33      6.20 o 
   3   8   3     1835.50     1847.82     37.46 o 
   4   8   3      133.21      132.88     10.87 o 
   5   8   3      480.28      420.99     16.96 o 
   6   8   3       28.09       24.34     10.42 o 
   7   8   3      561.53      530.38     43.99 o 
   8   8   3       43.01       34.60     17.56 o 
   9   8   3      405.39      393.58     30.10 o 
  -5   9   3      221.04      246.56     21.99 o 
  -4   9   3        9.09       17.75      8.49 o 
  -3   9   3      334.86      361.93     23.54 o 
  -2   9   3      138.99      131.19     15.43 o 
  -1   9   3      676.71      722.71     31.64 o 
   0   9   3        7.46       42.44      8.49 o 
   1   9   3     1044.90     1053.94     39.55 o 
   2   9   3        2.70        6.25      5.98 o 
   3   9   3     1364.25     1346.69     33.96 o 
   4   9   3       19.72       34.39     10.42 o 
   5   9   3      327.85      281.68     22.38 o 
   6   9   3      105.32      115.37     18.52 o 
   7   9   3     1182.96     1105.87     48.23 o 
   8   9   3       12.75       26.62     12.35 o 
   9   9   3       70.21       57.11     16.59 o 
   0  10   3       20.48       35.88     10.42 o 
   1  10   3      475.95      502.39     28.55 o 
   2  10   3        0.58        2.70      6.95 o 
   3  10   3      379.20      348.82     24.31 o 
   4  10   3      201.99      190.23     19.29 o 
   5  10   3      448.49      406.69     28.17 o 
   6  10   3        0.06       10.03     10.80 o 
   7  10   3      314.31      311.39     26.24 o 
   8  10   3      102.59      103.41     19.29 o 
   1  11   3      198.87      194.86     18.91 o 
   2  11   3        0.21        3.47      7.33 o 
   3  11   3      311.96      281.29     22.38 o 
   4  11   3       73.19       58.26     14.28 o 
   5  11   3      402.73      396.28     28.55 o 
   6  11   3       74.36       73.31     16.59 o 
   7  11   3       63.63       61.35     14.66 o 
   2  12   3       33.30       49.78     12.35 o 
   3  12   3      315.13      325.66     25.47 o 
   4  12   3        1.26        5.79      8.10 o 
   5  12   3      172.18      161.29     21.99 o 
   6  12   3        0.07       11.19     10.42 o 
  -5 -12   4       23.75       67.91     13.89 o 
  -4 -12   4      306.66      354.60     26.62 o 
  -3 -12   4      171.87      191.39     18.91 o 
  -2 -12   4      144.54      174.41     18.52 o 
  -1 -12   4       25.18       36.66     10.80 o 
   0 -12   4      264.83      317.95     25.85 o 
  -7 -11   4       86.40      120.00     20.06 o 
  -6 -11   4      473.94      453.77     30.10 o 
  -5 -11   4        2.75       18.52      9.65 o 
  -4 -11   4      190.15      212.99     19.29 o 
  -3 -11   4        2.55       20.45      8.87 o 
  -2 -11   4      451.54      458.79     28.94 o 
  -1 -11   4       14.04       29.71     10.42 o 
   0 -11   4      602.22      664.45     36.27 o 
   1 -11   4      320.93      339.56     25.85 o 
   2 -11   4       47.46       67.53     14.66 o 
   3 -11   4        5.72       15.82     10.80 o 
  -8 -10   4      167.63      189.92     14.89 o 
  -7 -10   4       19.28       41.67     12.73 o 
  -6 -10   4      208.16      248.11     21.61 o 
  -5 -10   4       29.81       42.06     11.58 o 
  -4 -10   4      663.51      630.11     33.18 o 
  -3 -10   4        0.95        8.49      7.72 o 
  -2 -10   4     1449.15     1477.45     53.63 o 
  -1 -10   4      441.35      485.02     29.33 o 
   0 -10   4      362.55      340.71     25.08 o 
   1 -10   4       60.02       61.35     13.89 o 
   2 -10   4      605.75      596.54     33.96 o 
   3 -10   4       14.11       34.73     11.58 o 
   4 -10   4      369.31      396.28     30.10 o 
  -8  -9   4      202.48      230.74     21.61 o 
  -7  -9   4        3.55       14.49      8.30 o 
  -6  -9   4      406.25      413.29     18.71 o 
  -5  -9   4       31.24       36.27     11.58 o 
  -4  -9   4     1515.75     1492.50     52.48 o 
  -3  -9   4        0.57        3.09      6.56 o 
  -2  -9   4      670.37      689.53     33.18 o 
  -1  -9   4      214.83      240.78     20.06 o 
   0  -9   4      462.47      461.87     27.40 o 
   1  -9   4       12.92       25.85      9.65 o 
   2  -9   4     1386.17     1484.40     54.41 o 
   3  -9   4      179.89      174.79     20.84 o 
   4  -9   4      106.10      101.87     17.75 o 
   5  -9   4       20.07       26.62     10.80 o 
  -9  -8   4        0.31       19.68      9.65 o 
  -8  -8   4      382.01      349.59     25.85 o 
  -7  -8   4        2.07        3.80      5.86 o 
  -6  -8   4      552.64      540.46     20.74 o 
  -5  -8   4       19.85       18.78      6.20 o 
  -4  -8   4      427.17      411.57     16.98 o 
  -3  -8   4      536.83      454.93     25.85 o 
  -2  -8   4      347.91      333.38     22.38 o 
  -1  -8   4       50.27       47.07     11.58 o 
   0  -8   4     1443.20     1520.28     51.32 o 
   1  -8   4       63.36       76.40     14.28 o 
   2  -8   4      572.99      515.51     28.55 o 
   3  -8   4      357.50      346.89     25.08 o 
   4  -8   4      379.89      369.65     26.62 o 
   5  -8   4      117.83       90.68     16.21 o 
   6  -8   4      304.99      326.05     26.62 o 
  -9  -7   4       41.73       39.36     14.28 o 
  -8  -7   4      508.95      483.48     30.10 o 
  -7  -7   4       18.64       31.64     11.19 o 
  -6  -7   4      635.51      648.55     22.37 o 
  -5  -7   4      474.30      455.16     18.00 o 
  -4  -7   4     1320.73     1285.37     31.64 o 
  -3  -7   4      209.65      204.39     11.42 o 
  -2  -7   4      922.65      921.82     22.38 o 
  -1  -7   4        4.16        5.79      4.63 o 
   0  -7   4     2743.66     2755.03     72.93 o 
   1  -7   4      456.37      483.87     26.24 o 
   2  -7   4      776.91      774.80     34.34 o 
   3  -7   4        3.36        3.09      7.72 o 
   4  -7   4      893.21      796.03     37.81 o 
   5  -7   4      180.35      164.76     19.68 o 
   6  -7   4      365.37      341.87     25.85 o 
   7  -7   4        0.28       17.75      9.26 o 
 -10  -6   4      394.73      429.85     31.64 o 
  -9  -6   4       10.92       35.50     12.73 o 
  -8  -6   4      416.21      383.16     26.62 o 
  -7  -6   4       49.68       67.53     13.89 o 
  -6  -6   4     1709.04     1609.80     53.63 o 
  -5  -6   4       12.17        4.63      5.73 o 
  -4  -6   4     1130.33     1100.61     26.55 o 
  -3  -6   4      296.38      281.52     12.30 o 
  -2  -6   4     4165.74     4331.83     58.84 o 
  -1  -6   4       77.94       65.36      6.75 o 
   0  -6   4     1148.26     1061.11     25.08 o 
   1  -6   4      110.78      114.21      9.65 o 
   2  -6   4      584.61      584.58     19.29 o 
   3  -6   4       85.68       82.96     13.12 o 
   4  -6   4      698.35      630.88     31.64 o 
   5  -6   4      212.36      194.47     18.52 o 
   6  -6   4      339.71      296.34     23.54 o 
   7  -6   4       18.99       21.99      9.26 o 
   8  -6   4      170.10      199.87     24.31 o 
 -10  -5   4      280.07      291.32     26.24 o 
  -9  -5   4       27.34       17.36     11.58 o 
  -8  -5   4      198.65      182.90     20.84 o 
  -7  -5   4       80.50       72.93     14.66 o 
  -6  -5   4     1239.26     1136.74     43.22 o 
  -5  -5   4       37.67       27.78      9.65 o 
  -4  -5   4     2176.61     2205.23     41.28 o 
  -3  -5   4       83.54       79.68      9.45 o 
  -2  -5   4     4744.89     4831.64     57.10 o 
  -1  -5   4      305.76      276.56      7.90 o 
   0  -5   4        8.22       12.62      5.02 o 
   1  -5   4        5.16        5.02      4.24 o 
   2  -5   4     2781.88     2776.25     49.39 o 
   3  -5   4     1057.26     1025.44     26.46 o 
   4  -5   4     1936.15     1883.76     57.88 o 
   5  -5   4        4.63       11.58      7.33 o 
   6  -5   4      388.26      386.24     25.85 o 
   7  -5   4       56.76       49.78     12.73 o 
   8  -5   4      178.59      189.84     20.84 o 
 -10  -4   4       41.80       62.12     16.21 o 
  -9  -4   4       16.25       27.01     13.51 o 
  -8  -4   4      588.67      581.87     33.57 o 
  -7  -4   4        4.72        3.47     10.42 o 
  -6  -4   4     2222.59     2101.77     62.12 o 
  -5  -4   4        1.40        3.09      7.72 o 
  -4  -4   4     2835.76     2761.97     44.76 o 
  -3  -4   4      479.36      494.67     13.89 o 
  -2  -4   4      648.12      580.72     15.05 o 
  -1  -4   4      199.21      186.37      8.87 o 
   0  -4   4    13949.43    14924.61    196.79 o 
   1  -4   4       14.01        8.10      4.24 o 
   2  -4   4     4624.11     4691.26     72.16 o 
   3  -4   4     1646.88     1646.36     34.37 o 
   4  -4   4     1195.72     1142.24     37.43 o 
   5  -4   4      121.48      110.74     14.66 o 
   6  -4   4      476.93      460.71     27.01 o 
   7  -4   4      142.59      150.48     18.91 o 
   8  -4   4      244.00      245.41     21.61 o 
   9  -4   4       12.72       27.40     10.42 o 
 -10  -3   4      173.05      220.32     26.24 o 
  -9  -3   4       27.31       23.92     13.51 o 
  -8  -3   4     1087.77     1077.70     46.69 o 
  -7  -3   4      142.88      147.78     19.29 o 
  -6  -3   4     1286.38     1287.22     45.53 o 
  -5  -3   4       33.36       48.62      6.17 o 
  -4  -3   4     1156.42     1074.23     22.77 o 
  -3  -3   4      399.25      397.43     12.35 o 
  -2  -3   4     5890.16     6454.64     89.52 o 
  -1  -3   4        0.28       -2.32      2.70 o 
   0  -3   4    19846.33    21106.83    272.03 o 
   1  -3   4      511.29      483.09     14.28 o 
   2  -3   4      517.75      441.42     14.28 o 
   3  -3   4       29.40       21.11      5.16 o 
   4  -3   4     1719.48     1755.87     36.02 o 
   5  -3   4      446.96      439.76     16.91 o 
   6  -3   4     1488.55     1412.24     49.39 o 
   7  -3   4       87.35       90.68     15.05 o 
   8  -3   4      519.65      502.00     30.87 o 
   9  -3   4       51.83       48.23     13.89 o 
 -10  -2   4      407.88      419.43     32.41 o 
  -9  -2   4        1.39        9.65     11.58 o 
  -8  -2   4      378.94      359.62     27.40 o 
  -7  -2   4      182.22      194.86     21.61 o 
  -6  -2   4     1100.69     1063.04     25.47 o 
  -5  -2   4        6.67        3.86      4.24 o 
  -4  -2   4     3915.10     3938.84     60.58 o 
  -3  -2   4       49.61       50.55      5.40 o 
  -2  -2   4     3653.08     3678.00     54.41 o 
  -1  -2   4       91.11       88.75      5.79 o 
   0  -2   4     2079.39     1980.61     32.41 o 
   1  -2   4      349.33      318.72     10.42 o 
   2  -2   4     5196.59     5512.76    113.06 o 
   3  -2   4        0.07       -0.15      3.40 o 
   4  -2   4     3969.16     3968.28     63.71 o 
   5  -2   4      313.76      280.14     13.37 o 
   6  -2   4     1009.51      981.24     38.59 o 
   7  -2   4       21.02       28.17      9.65 o 
   8  -2   4      492.35      508.95     30.48 o 
   9  -2   4      153.19      187.91     22.38 o 
  10  -2   4       43.63       48.62     14.66 o 
 -10  -1   4      322.21      336.47     28.94 o 
  -9  -1   4       61.56       73.70     17.75 o 
  -8  -1   4      814.61      835.38     40.90 o 
  -7  -1   4      275.57      258.14     13.51 o 
  -6  -1   4      863.98      837.31     22.77 o 
  -5  -1   4       11.84       10.03      5.02 o 
  -4  -1   4     2372.64     2336.76     40.52 o 
  -3  -1   4      280.81      311.00     11.19 o 
  -2  -1   4     3491.00     3491.24     51.70 o 
  -1  -1   4      341.53      348.43     10.03 o 
   0  -1   4     1285.61     1263.69     22.38 o 
   1  -1   4        6.00        4.63      1.93 o 
   2  -1   4     5432.01     5523.97     62.10 o 
   3  -1   4        5.19       17.37      4.24 o 
   4  -1   4      981.81      907.58     17.05 o 
   5  -1   4      123.97      122.34     10.03 o 
   6  -1   4     1351.57     1333.68     31.34 o 
   7  -1   4      324.63      333.00     22.38 o 
   8  -1   4      228.89      223.80     20.06 o 
   9  -1   4      115.44      123.09     18.14 o 
  10  -1   4      199.32      245.41     24.69 o 
 -10   0   4      100.21      111.13     20.45 o 
  -9   0   4       44.89       55.18     16.21 o 
  -8   0   4      729.10      734.67     24.31 o 
  -7   0   4      382.23      368.88     16.21 o 
  -6   0   4      156.24      158.97     11.19 o 
  -5   0   4       19.93       14.28      5.40 o 
  -4   0   4     3528.33     3474.65     55.56 o 
  -3   0   4      355.06      350.75     11.96 o 
  -2   0   4     8537.39     9176.09    123.09 o 
  -1   0   4      436.04      475.76     11.58 o 
   0   0   4      309.16      347.27     15.43 o 
   1   0   4       68.95       84.50      4.63 o 
   2   0   4     2925.58     2886.05     34.95 o 
   3   0   4      580.42      587.13     11.92 o 
   4   0   4     2468.02     2400.87     32.98 o 
   5   0   4      383.23      402.63     11.56 o 
   6   0   4     2087.31     1983.54     90.68 o 
   7   0   4       56.58       63.67     12.73 o 
   8   0   4      240.42      265.86     21.61 o 
   9   0   4       10.06       21.22     10.42 o 
  10   0   4      538.93      560.65     36.27 o 
 -10   1   4       29.93       32.80     14.66 o 
  -9   1   4       77.62       61.35     16.21 o 
  -8   1   4      451.45      461.87     30.10 o 
  -7   1   4       29.58       26.62     12.35 o 
  -6   1   4     1398.87     1397.58     47.85 o 
  -5   1   4       35.31       32.41      6.56 o 
  -4   1   4     2869.58     2786.28     47.46 o 
  -3   1   4     2076.93     2134.95     37.04 o 
  -2   1   4     7187.23     7846.43    106.88 o 
  -1   1   4     1090.51     1088.89     20.06 o 
   0   1   4     5088.21     5107.60     69.84 o 
   1   1   4      215.15      185.11      6.95 o 
   2   1   4     8361.15     9066.93     97.80 o 
   3   1   4      256.10      276.91      7.88 o 
   4   1   4     3114.55     3196.70     41.25 o 
   5   1   4       63.18       54.85      5.49 o 
   6   1   4     1231.85     1289.55     23.82 o 
   7   1   4       12.99       24.91      7.14 o 
   8   1   4     1247.82     1223.94     47.46 o 
   9   1   4        0.35       18.14     10.80 o 
  10   1   4      127.84      162.45     21.99 o 
  -9   2   4        2.15        5.02     10.03 o 
  -8   2   4      420.26      417.88     29.33 o 
  -7   2   4       18.55       33.96     12.73 o 
  -6   2   4     1813.27     1783.82     55.95 o 
  -5   2   4        0.40       -0.77      8.10 o 
  -4   2   4     2647.99     2637.73     64.82 o 
  -3   2   4      483.18      505.09     15.05 o 
  -2   2   4     7812.52     7907.39    108.04 o 
  -1   2   4     1196.33     1332.75     23.15 o 
   0   2   4     8129.50     8779.43    169.01 o 
   1   2   4     3251.18     3404.43     72.93 o 
   2   2   4     5674.12     6236.06     69.34 o 
   3   2   4      837.08      890.85     15.48 o 
   4   2   4     3354.54     3390.88     43.24 o 
   5   2   4      183.59      190.19      9.07 o 
   6   2   4     1873.97     1853.29     30.05 o 
   7   2   4       67.07       74.01      7.19 o 
   8   2   4      593.89      601.77     38.97 o 
   9   2   4       35.19       38.97     13.12 o 
  10   2   4       32.27       35.88     13.12 o 
  -9   3   4        1.38        6.56     11.19 o 
  -8   3   4      113.17      102.25     18.14 o 
  -7   3   4       13.96       18.52     10.42 o 
  -6   3   4     1473.67     1480.15     50.16 o 
  -5   3   4       71.20       53.25     11.58 o 
  -4   3   4      984.98      952.30     33.18 o 
  -3   3   4     1091.19     1113.59     33.18 o 
  -2   3   4     2118.14     1968.65     34.34 o 
  -1   3   4      563.69      522.84     12.73 o 
   0   3   4     2841.75     2824.10     42.06 o 
   1   3   4      239.65      255.38      6.75 o 
   2   3   4    11101.47    11917.25    182.32 o 
   3   3   4      550.72      533.70     11.40 o 
   4   3   4     3879.26     3954.01    112.48 o 
   5   3   4        7.40       10.56      3.97 o 
   6   3   4      190.44      185.59     17.36 o 
   7   3   4      398.82      389.24     17.05 o 
   8   3   4      392.15      424.51     18.65 o 
   9   3   4       37.74       50.26      8.87 o 
  10   3   4      416.40      423.29     30.10 o 
  -9   4   4        4.44        2.70     10.80 o 
  -8   4   4      177.48      172.09     21.61 o 
  -7   4   4       30.41       16.21     10.03 o 
  -6   4   4      538.80      565.67     30.10 o 
  -5   4   4        1.53        5.40      8.10 o 
  -4   4   4      587.67      573.77     25.47 o 
  -3   4   4      136.66      116.92     11.58 o 
  -2   4   4     2172.94     2074.76     37.04 o 
  -1   4   4       18.58       29.33      4.24 o 
   0   4   4     2722.71     2675.15     41.29 o 
   1   4   4      454.68      488.37     11.49 o 
   2   4   4     3727.47     3840.71     46.26 o 
   3   4   4     1245.64     1283.52     20.30 o 
   4   4   4     1461.87     1502.80     23.71 o 
   5   4   4       14.73       12.04      4.24 o 
   6   4   4      737.56      724.98     21.96 o 
   7   4   4      722.21      663.87     22.37 o 
   8   4   4     1295.53     1290.95     34.37 o 
   9   4   4       24.49       33.56      8.24 o 
  10   4   4      393.01      421.86     20.73 o 
  -8   5   4      277.08      308.30     26.24 o 
  -7   5   4        0.04       -9.84      6.56 o 
  -6   5   4      275.83      256.21     20.84 o 
  -5   5   4        0.29        7.33      7.72 o 
  -4   5   4     2121.21     2133.41     58.65 o 
  -3   5   4        2.59       -0.77      5.79 o 
  -2   5   4      262.16      264.70     15.05 o 
  -1   5   4        3.10       -0.77      3.09 o 
   0   5   4     5076.19     5288.57     76.40 o 
   1   5   4       74.35       91.48      6.56 o 
   2   5   4      992.11      928.28     17.75 o 
   3   5   4      811.98      802.61     15.37 o 
   4   5   4     2300.11     2314.27     34.15 o 
   5   5   4       21.45       27.02      5.98 o 
   6   5   4     2219.29     2123.80     42.77 o 
   7   5   4       13.84       25.04      7.35 o 
   8   5   4      532.20      512.86     20.71 o 
   9   5   4       45.46       65.73     10.16 o 
  10   5   4      171.16      213.23     15.27 o 
  -8   6   4      151.65      172.48     21.61 o 
  -7   6   4       20.10        8.10     10.42 o 
  -6   6   4      414.36      432.93     27.01 o 
  -5   6   4       55.94       60.97     12.35 o 
  -4   6   4      774.71      809.53     33.18 o 
  -3   6   4        0.03        2.70      7.33 o 
  -2   6   4      772.19      786.38     28.55 o 
  -1   6   4      169.13      155.11      9.65 o 
   0   6   4     4336.51     4376.79     95.50 o 
   1   6   4       30.94       28.57      4.82 o 
   2   6   4      511.26      512.23     15.63 o 
   3   6   4      256.36      234.34      8.51 o 
   4   6   4      635.82      610.42     17.71 o 
   5   6   4       17.62       16.59      5.56 o 
   6   6   4     1327.68     1249.34     30.82 o 
   7   6   4       14.02       27.16      6.80 o 
   8   6   4      454.30      476.42     38.20 o 
   9   6   4      121.88      125.55     12.63 o 
  10   6   4       54.63       60.54     10.37 o 
  -7   7   4       32.30       27.78     11.58 o 
  -6   7   4      221.33      224.57     20.84 o 
  -5   7   4        1.27        3.47      8.10 o 
  -4   7   4      404.23      408.62     24.31 o 
  -3   7   4      231.84      192.16     15.82 o 
  -2   7   4     2193.84     2195.92     58.26 o 
  -1   7   4        3.58        3.86      4.63 o 
   0   7   4      569.03      546.64     27.40 o 
   1   7   4       79.29       87.33      7.88 o 
   2   7   4      858.93      922.70     18.44 o 
   3   7   4      100.76      106.10      6.86 o 
   4   7   4     1184.62     1212.81     31.06 o 
   5   7   4       79.78       64.80      8.44 o 
   6   7   4     1184.68     1099.96     42.83 o 
   7   7   4        0.48       15.42      5.32 o 
   8   7   4      281.38      237.69     21.61 o 
   9   7   4        2.95       23.92     10.03 o 
  10   7   4      129.27      161.29     22.77 o 
  -6   8   4      120.02      144.70     18.52 o 
  -5   8   4       20.83       24.69     10.03 o 
  -4   8   4      550.77      575.70     29.71 o 
  -3   8   4       62.74       57.88     11.19 o 
  -2   8   4     1068.45     1095.45     38.20 o 
  -1   8   4      141.72      142.38     10.42 o 
   0   8   4      453.64      459.02     34.73 o 
   1   8   4      310.88      257.37     19.29 o 
   2   8   4     2428.59     2454.06     47.07 o 
   3   8   4       32.17       41.29     11.19 o 
   4   8   4     1333.43     1295.33     47.85 o 
   5   8   4        0.73        5.79      8.49 o 
   6   8   4      397.98      358.85     25.85 o 
   7   8   4        0.62       -2.32      8.87 o 
   8   8   4      173.21      155.11     21.61 o 
   9   8   4       11.97       33.57     11.58 o 
  -1   9   4      132.87      116.92     16.98 o 
   0   9   4      866.13      895.19     38.59 o 
   1   9   4       57.87       47.85     10.42 o 
   2   9   4     1214.96     1203.88     45.92 o 
   3   9   4       93.43       69.07     13.89 o 
   4   9   4      474.45      444.12     27.78 o 
   5   9   4        1.32        5.02      8.49 o 
   6   9   4      480.77      425.99     28.55 o 
   7   9   4        1.30       -1.16      8.10 o 
   8   9   4      222.61      208.36     24.69 o 
   9   9   4        3.42       -8.87      9.26 o 
  -1  10   4      117.49      123.47     17.75 o 
   0  10   4      693.35      726.18     35.88 o 
   2  10   4      321.27      293.25     22.77 o 
   3  10   4       38.48       40.52     11.96 o 
   4  10   4      721.51      685.67     36.27 o 
   5  10   4        9.48        2.32      7.72 o 
   6  10   4      280.81      264.70     23.92 o 
   7  10   4       16.60       27.78     12.73 o 
   8  10   4      257.03      210.29     25.47 o 
  -2  11   4      226.16      251.58     22.77 o 
  -1  11   4        1.44        3.86      7.33 o 
   1  11   4        0.02        5.02      7.72 o 
   2  11   4      189.02      206.05     20.45 o 
   3  11   4      110.93       80.64     15.82 o 
   4  11   4      318.09      284.76     24.31 o 
   5  11   4       20.52       20.84     10.42 o 
   6  11   4      169.83      199.49     23.92 o 
   7  11   4        2.84        2.32      8.49 o 
   1  12   4       39.26       45.53     11.58 o 
   2  12   4      214.61      217.62     21.22 o 
   3  12   4        9.30       15.82      9.65 o 
   4  12   4      199.63      207.59     23.92 o 
   5  12   4        0.40        9.65      8.87 o 
  -4 -12   5      137.80      170.55     21.99 o 
  -3 -12   5       87.17      121.93     18.52 o 
  -2 -12   5       22.28       49.78     12.35 o 
  -1 -12   5      179.95      221.87     21.99 o 
   0 -12   5       32.40       56.72     13.12 o 
  -6 -11   5      108.03      123.47     18.91 o 
  -5 -11   5      198.86      212.61     20.84 o 
  -4 -11   5       12.78       21.99      9.65 o 
  -3 -11   5      260.31      268.17     22.38 o 
  -2 -11   5       51.81       70.61     13.89 o 
  -1 -11   5      558.50      547.92     32.80 o 
   0 -11   5       17.11       30.10     10.03 o 
   1 -11   5      159.28      195.63     19.68 o 
   2 -11   5       89.62      104.95     17.36 o 
  -7 -10   5      310.48      344.19     26.24 o 
  -6 -10   5      137.20      142.00     19.29 o 
  -5 -10   5      339.00      385.86     27.01 o 
  -4 -10   5       67.07       88.75     14.66 o 
  -3 -10   5      862.92      860.46     40.13 o 
  -2 -10   5      247.92      289.78     22.77 o 
  -1 -10   5      649.13      672.94     35.50 o 
   0 -10   5      116.92       88.75     16.21 o 
   1 -10   5      567.74      520.52     31.64 o 
   2 -10   5      112.77      155.11     19.68 o 
   3 -10   5      162.14      181.35     21.99 o 
   4 -10   5        0.12        7.72      7.72 o 
  -8  -9   5       45.02       60.19     13.89 o 
  -7  -9   5      137.14      156.27     17.36 o 
  -6  -9   5        5.15       20.84      9.26 o 
  -5  -9   5      830.24      808.37     38.20 o 
  -4  -9   5       45.59       69.45     13.51 o 
  -3  -9   5     1202.62     1146.00     45.15 o 
  -2  -9   5       75.07       81.03     13.89 o 
  -1  -9   5      608.62      579.17     31.25 o 
   0  -9   5      146.67      157.82     18.52 o 
   1  -9   5      875.76      801.43     37.81 o 
   2  -9   5        7.78       23.15      8.49 o 
   3  -9   5      423.22      375.83     28.17 o 
   4  -9   5       72.52       55.56     14.28 o 
   5  -9   5      322.94      296.72     26.24 o 
  -9  -8   5      139.69      167.46     21.99 o 
  -8  -8   5       14.21       36.27     11.58 o 
  -7  -8   5      357.13      324.12     24.69 o 
  -6  -8   5      147.02      150.87     18.14 o 
  -5  -8   5      761.53      726.18     34.73 o 
  -4  -8   5      648.86      621.62     31.64 o 
  -3  -8   5      411.32      394.73     24.69 o 
  -2  -8   5        0.42       -5.40      6.95 o 
  -1  -8   5      991.31      976.99     26.24 o 
   0  -8   5       80.60       88.36     14.28 o 
   1  -8   5      869.14      929.53     39.74 o 
   2  -8   5       44.41       46.69     11.96 o 
   3  -8   5      979.26      912.94     42.06 o 
   4  -8   5      296.30      292.48     23.92 o 
   5  -8   5       51.57       72.16     14.28 o 
   6  -8   5       28.03       40.90     11.96 o 
  -9  -7   5       76.37       80.26     16.21 o 
  -8  -7   5       88.60       98.01     16.21 o 
  -7  -7   5      735.45      697.63     35.88 o 
  -6  -7   5      144.68      151.64     17.75 o 
  -5  -7   5      271.84      231.90     19.29 o 
  -4  -7   5      862.13      797.54     30.68 o 
  -3  -7   5      920.16      868.57     35.50 o 
  -2  -7   5       62.85       58.65      7.33 o 
  -1  -7   5     1277.09     1279.12     44.37 o 
   0  -7   5      140.23      135.82     10.42 o 
   1  -7   5     1257.45     1271.02     31.25 o 
   2  -7   5      221.40      208.36     12.73 o 
   3  -7   5      338.16      316.79     22.77 o 
   4  -7   5      441.47      419.43     27.78 o 
   5  -7   5      383.05      390.87     27.40 o 
   6  -7   5       24.11       39.36     10.42 o 
   7  -7   5      564.22      595.76     37.04 o 
 -10  -6   5       29.56       36.66     13.89 o 
  -9  -6   5      367.86      356.15     27.78 o 
  -8  -6   5        1.64       10.03     10.80 o 
  -7  -6   5      902.80      798.73     37.81 o 
  -6  -6   5      629.41      571.84     30.48 o 
  -5  -6   5      563.45      497.37     27.40 o 
  -4  -6   5      102.26      103.41     14.66 o 
  -3  -6   5     3004.41     2898.18     74.08 o 
  -2  -6   5       12.80       12.73      5.40 o 
  -1  -6   5     1133.28     1049.15     24.69 o 
   0  -6   5      208.82      195.63     10.80 o 
   1  -6   5     1416.07     1390.25     31.64 o 
   2  -6   5      642.44      593.06     20.06 o 
   3  -6   5      736.23      687.65     22.64 o 
   4  -6   5       25.88       33.57     10.42 o 
   5  -6   5     1294.88     1323.88     50.93 o 
   6  -6   5       30.34       39.74     11.19 o 
   7  -6   5      229.41      270.10     24.31 o 
 -10  -5   5       32.26       33.57     13.89 o 
  -9  -5   5      671.57      647.86     37.81 o 
  -8  -5   5      138.21      121.16     18.52 o 
  -7  -5   5      310.50      300.20     23.15 o 
  -6  -5   5      198.43      191.00     19.29 o 
  -5  -5   5     1621.70     1570.83     50.16 o 
  -4  -5   5      138.78      136.21     14.28 o 
  -3  -5   5     3851.99     3789.51     59.42 o 
  -2  -5   5      500.27      412.48     13.89 o 
  -1  -5   5     1378.04     1284.91     27.01 o 
   0  -5   5       15.93       10.03      4.63 o 
   1  -5   5      984.78      854.29     22.38 o 
   2  -5   5      338.39      299.81     13.89 o 
   3  -5   5     1798.28     1829.85     38.88 o 
   4  -5   5      347.76      326.11     16.40 o 
   5  -5   5      351.06      318.72     22.38 o 
   6  -5   5      551.92      512.42     30.10 o 
   7  -5   5      116.91      113.44     17.75 o 
   8  -5   5        5.61        7.33      9.26 o 
 -10  -4   5        1.65        3.47     11.19 o 
  -9  -4   5      241.96      270.10     25.08 o 
  -8  -4   5       10.62       15.05     11.96 o 
  -7  -4   5      223.58      208.36     20.45 o 
  -6  -4   5      139.38      125.40     17.36 o 
  -5  -4   5     4126.70     4113.63     97.24 o 
  -4  -4   5      169.56      167.08      9.65 o 
  -3  -4   5     1237.93     1156.80     24.69 o 
  -2  -4   5      398.79      403.99     13.12 o 
  -1  -4   5     3394.79     3382.82     53.63 o 
   0  -4   5      259.13      257.37     11.19 o 
   1  -4   5     2178.60     2093.67     38.59 o 
   2  -4   5       40.03       44.76      6.95 o 
   3  -4   5     3063.89     2822.63    136.79 o 
   4  -4   5      719.84      663.32     23.34 o 
   5  -4   5      582.16      523.22     19.64 o 
   6  -4   5       76.79       82.96     13.51 o 
   7  -4   5      428.63      429.85     28.17 o 
   8  -4   5        4.83        7.72      8.87 o 
   9  -4   5      354.67      404.77     30.87 o 
 -10  -3   5       23.19       18.91     12.73 o 
  -9  -3   5      119.12       94.92     18.91 o 
  -8  -3   5       13.00        0.39     10.03 o 
  -7  -3   5     1496.51     1527.61     54.02 o 
  -6  -3   5      157.79      155.11     17.75 o 
  -5  -3   5     2501.24     2461.00     53.63 o 
  -4  -3   5        1.29        2.70      4.24 o 
  -3  -3   5     1583.45     1553.08     29.71 o 
  -2  -3   5       87.78       93.38      6.95 o 
  -1  -3   5     8036.92     8614.67    117.69 o 
   0  -3   5      472.17      441.81     13.51 o 
   1  -3   5     7436.66     7878.84    109.97 o 
   2  -3   5        2.69        8.10      4.24 o 
   3  -3   5     3074.87     2947.83     51.01 o 
   4  -3   5      841.42      813.28     31.06 o 
   5  -3   5      538.76      516.28     26.05 o 
   6  -3   5      136.81      149.76     12.01 o 
   7  -3   5      852.23      818.79     38.20 o 
   8  -3   5      188.59      185.98     18.91 o 
   9  -3   5      134.51      153.57     20.45 o 
 -10  -2   5        0.28       -6.17     10.42 o 
  -9  -2   5      346.42      382.00     29.71 o 
  -8  -2   5       98.38       78.72     16.59 o 
  -7  -2   5     1229.25     1157.19     45.92 o 
  -6  -2   5      690.20      652.87     20.06 o 
  -5  -2   5      748.91      741.23     20.45 o 
  -4  -2   5      615.01      632.42     17.75 o 
  -3  -2   5     2889.40     2830.66     46.30 o 
  -2  -2   5       89.38       89.13      6.95 o 
  -1  -2   5     3641.15     3730.86     55.95 o 
   0  -2   5      113.53      113.83      6.95 o 
   1  -2   5     4930.48     5123.04     58.26 o 
   2  -2   5       93.76       79.10      4.24 o 
   3  -2   5     1055.35     1020.33     17.35 o 
   4  -2   5       37.70       40.59      6.65 o 
   5  -2   5     1823.14     1780.06     37.38 o 
   6  -2   5      474.21      442.51     17.60 o 
   7  -2   5      882.86      906.38     39.36 o 
   8  -2   5      234.81      219.17     20.45 o 
   9  -2   5       68.91       72.16     15.43 o 
 -10  -1   5       12.55       29.71     15.05 o 
  -9  -1   5      574.44      567.21     35.11 o 
  -8  -1   5        0.02        3.09      9.65 o 
  -7  -1   5      272.01      269.33     14.66 o 
  -6  -1   5       46.90       41.29      7.72 o 
  -5  -1   5      872.71      855.06     22.38 o 
  -4  -1   5       23.73       19.29      5.40 o 
  -3  -1   5     3191.67     3142.04     50.16 o 
  -2  -1   5     1040.56     1110.11     22.38 o 
  -1  -1   5     2498.91     2495.34     39.36 o 
   0  -1   5       22.64       23.15      3.86 o 
   1  -1   5     1964.46     1920.42     32.41 o 
   2  -1   5      312.99      296.06      7.71 o 
   3  -1   5     3035.70     3039.32     38.76 o 
   4  -1   5       49.54       39.89      4.71 o 
   5  -1   5     3717.55     3757.94     49.68 o 
   6  -1   5     1057.52     1009.38     26.87 o 
   7  -1   5      181.11      163.49     11.87 o 
   8  -1   5        7.50        5.40      7.33 o 
   9  -1   5      390.23      409.40     28.94 o 
  10  -1   5       45.17       49.39     15.05 o 
 -10   0   5        0.24       -5.79      9.65 o 
  -9   0   5      265.28      279.36     25.47 o 
  -8   0   5        4.72        1.93     10.03 o 
  -7   0   5      324.94      325.66     15.43 o 
  -6   0   5      560.39      522.84     18.52 o 
  -5   0   5     2627.75     2475.28     45.53 o 
  -4   0   5     1260.74     1271.02     27.78 o 
  -3   0   5     2501.88     2673.23     44.76 o 
  -2   0   5       73.93       79.87      6.17 o 
  -1   0   5     3040.40     3124.68     47.07 o 
   0   0   5        0.06        0.77      2.32 o 
   1   0   5     3003.03     3023.58     45.15 o 
   2   0   5      140.12      156.66      5.75 o 
   3   0   5     2368.09     2275.33     30.68 o 
   4   0   5     1299.93     1305.96     21.77 o 
   5   0   5     1844.78     1918.35     30.05 o 
   6   0   5       28.69       27.94      5.10 o 
   7   0   5      361.85      358.34     12.84 o 
   8   0   5        0.39        6.56      8.10 o 
   9   0   5      549.96      582.26     33.96 o 
  10   0   5      205.22      210.29     22.77 o 
 -10   1   5        4.42       19.68     13.51 o 
  -9   1   5       29.27       37.04     13.89 o 
  -8   1   5       21.44       30.87      7.72 o 
  -7   1   5     1366.65     1356.68     34.34 o 
  -6   1   5      159.10      135.05     10.80 o 
  -5   1   5     1769.36     1761.06     36.66 o 
  -4   1   5      612.41      563.74     17.75 o 
  -3   1   5      674.69      622.78     17.36 o 
  -2   1   5       92.89      113.83      7.33 o 
  -1   1   5     7898.26     8515.50    114.21 o 
   0   1   5       25.24       26.62      2.70 o 
   1   1   5     4387.32     4594.58     64.33 o 
   2   1   5      520.61      517.22     10.33 o 
   3   1   5     3357.00     3472.15     43.05 o 
   4   1   5      869.67      888.61     17.03 o 
   5   1   5      978.52     1017.00     19.84 o 
   6   1   5      286.87      281.03     11.06 o 
   7   1   5     1854.26     1842.14     54.79 o 
   8   1   5      116.01      130.00      9.05 o 
   9   1   5      302.04      294.80     23.92 o 
  10   1   5       31.30       47.85     15.43 o 
  -9   2   5      120.21      156.27     12.73 o 
  -8   2   5        5.51        9.65      6.17 o 
  -7   2   5     1093.36     1160.28     31.64 o 
  -6   2   5      195.02      193.31     12.73 o 
  -5   2   5      999.61      963.49     25.85 o 
  -4   2   5      150.42      157.04     10.42 o 
  -3   2   5     4632.21     4570.88     69.45 o 
  -2   2   5      143.79      130.03      8.10 o 
  -1   2   5     6765.48     6759.85     92.61 o 
   0   2   5       38.36       40.90      7.72 o 
   1   2   5     9601.74    10312.06    198.33 o 
   2   2   5      444.45      502.58     10.10 o 
   3   2   5     1873.79     2017.17     28.18 o 
   4   2   5      383.86      432.28     11.22 o 
   5   2   5     1595.84     1618.48     26.53 o 
   6   2   5      151.30      144.32      8.64 o 
   7   2   5     1372.69     1360.95     26.12 o 
   8   2   5      170.67      190.94     12.94 o 
   9   2   5       94.29      102.76     11.57 o 
  10   2   5        9.54       19.29     11.58 o 
  -9   3   5      315.69      380.84     19.68 o 
  -8   3   5        8.92       36.27      7.72 o 
  -7   3   5      385.65      344.57     16.98 o 
  -6   3   5        0.76        4.24      5.40 o 
  -5   3   5     1391.77     1284.52     31.25 o 
  -4   3   5     1592.24     1509.09     32.41 o 
  -3   3   5     2648.58     2541.26     44.37 o 
  -2   3   5        0.06       -0.39      3.47 o 
  -1   3   5     1468.99     1351.66     24.69 o 
   0   3   5        1.11        2.70      1.93 o 
   1   3   5     3331.42     3374.72     76.01 o 
   2   3   5      170.64      183.81      6.44 o 
   3   3   5     1520.17     1501.10     22.78 o 
   4   3   5      489.58      493.79     12.33 o 
   5   3   5     2714.83     2731.76     38.37 o 
   6   3   5      512.41      528.46     15.63 o 
   7   3   5       90.28      106.63     17.56 o 
   8   3   5      149.12      147.26     13.51 o 
   9   3   5      382.96      407.21     23.15 o 
  10   3   5        0.98       16.29      6.65 o 
  -8   4   5        3.82        5.40     10.42 o 
  -7   4   5       88.38       82.96     15.05 o 
  -6   4   5      334.08      317.95     22.77 o 
  -5   4   5      330.56      347.27     21.99 o 
  -4   4   5       78.39       71.38      8.49 o 
  -3   4   5      960.84      807.60     27.78 o 
  -2   4   5      444.80      456.47     14.28 o 
  -1   4   5     1802.99     1651.09     29.71 o 
   0   4   5        1.87        1.93      2.32 o 
   1   4   5     1273.86     1186.02     20.91 o 
   2   4   5      256.78      239.06      7.69 o 
   3   4   5     5956.12     6159.13     99.55 o 
   4   4   5      144.60      150.51      9.65 o 
   5   4   5     1327.24     1336.04     23.63 o 
   6   4   5      699.77      648.87     20.84 o 
   7   4   5      427.68      407.32     17.29 o 
   8   4   5        0.57       14.17      6.10 o 
   9   4   5      838.97      881.86     28.92 o 
  10   4   5       63.16       84.06     11.57 o 
  -8   5   5       12.39       11.19     10.80 o 
  -7   5   5      154.74      139.68     18.91 o 
  -6   5   5        5.02       -6.17      7.33 o 
  -5   5   5      685.94      709.21     31.64 o 
  -4   5   5      516.25      498.91     18.52 o 
  -3   5   5     1179.88     1178.80     28.17 o 
  -2   5   5        2.32        0.00      3.86 o 
  -1   5   5     2633.10     2504.22     42.44 o 
   0   5   5        0.01       -1.16      2.70 o 
   1   5   5     2861.97     2951.46     62.89 o 
   2   5   5      377.17      373.17     10.78 o 
   3   5   5     1957.08     1842.75     27.19 o 
   4   5   5     1158.50     1104.93     30.29 o 
   5   5   5     1110.36     1099.44     26.30 o 
   6   5   5      106.35       96.41     10.61 o 
   7   5   5     1403.15     1423.41     34.57 o 
   8   5   5       71.11       99.92     10.75 o 
   9   5   5      290.42      317.39     17.05 o 
  10   5   5       27.46       47.07     13.12 o 
  -7   6   5      466.79      558.34     33.18 o 
  -6   6   5       14.94       39.36     11.58 o 
  -5   6   5      380.98      372.35     23.54 o 
  -4   6   5       50.05       27.01      9.26 o 
  -3   6   5      975.88      894.03     24.69 o 
  -2   6   5      114.69      113.83      9.26 o 
  -1   6   5     1481.98     1436.94     29.71 o 
   0   6   5        4.98        2.70      3.86 o 
   1   6   5     1330.77     1305.36     42.06 o 
   2   6   5       54.20       70.61     10.80 o 
   3   6   5      404.35      397.05     15.05 o 
   4   6   5      121.43      114.60      9.26 o 
   5   6   5     1490.45     1488.64     50.16 o 
   6   6   5       28.81       37.04     11.19 o 
   7   6   5     1156.90     1129.41     45.92 o 
   8   6   5       63.82       96.08     16.59 o 
   9   6   5       52.79       91.45     16.21 o 
  10   6   5        2.68       11.19      9.65 o 
  -7   7   5      156.06      189.07     20.84 o 
  -6   7   5        0.16       -1.54      6.95 o 
  -5   7   5      178.53      176.72     16.59 o 
  -4   7   5      191.76      189.84     16.59 o 
  -3   7   5     1168.61     1054.94     28.55 o 
  -2   7   5       12.13       10.42      9.26 o 
  -1   7   5      388.04      386.24     24.31 o 
   0   7   5       29.45       32.80     10.03 o 
   1   7   5      943.51      923.36     35.50 o 
   2   7   5      103.41       97.62     13.12 o 
   3   7   5     1652.12     1672.31     35.50 o 
   4   7   5      639.66      547.15     28.55 o 
   5   7   5      671.98      674.48     33.18 o 
   6   7   5      232.63      232.29     19.68 o 
   7   7   5      345.50      326.05     24.31 o 
   8   7   5       41.53       51.70     13.12 o 
   9   7   5      109.45      163.60     21.99 o 
  -3   8   5      486.68      463.42     29.71 o 
  -2   8   5        1.70        3.47      8.10 o 
  -1   8   5      758.35      742.78     35.50 o 
   0   8   5       18.00       32.41     10.42 o 
   1   8   5      916.13      801.81     34.34 o 
   2   8   5        0.16        7.72      5.40 o 
   3   8   5     1272.93     1202.72     45.53 o 
   4   8   5       57.36       59.81     12.73 o 
   5   8   5      292.17      261.61     21.99 o 
   6   8   5      173.97      147.78     20.06 o 
   7   8   5      117.41      118.84     18.14 o 
   8   8   5       20.22       50.16     13.12 o 
   9   8   5      434.76      433.32     31.64 o 
  -4   9   5       22.82       30.48     12.35 o 
  -3   9   5      216.57      212.22     21.61 o 
  -2   9   5       75.67       58.26     14.28 o 
  -1   9   5      727.60      716.15     36.27 o 
   0   9   5       29.18       45.53     11.58 o 
   1   9   5      534.45      495.06     27.78 o 
   2   9   5        2.43        0.39      7.33 o 
   3   9   5      914.15      847.34     38.59 o 
   4   9   5      213.85      168.23     19.68 o 
   5   9   5      453.01      380.84     26.62 o 
   6   9   5       41.11       43.22     13.89 o 
   7   9   5      357.96      375.44     28.55 o 
   8   9   5        0.01        6.17     10.03 o 
  -4  10   5       13.37       20.45      9.65 o 
  -3  10   5       98.81      154.34     21.22 o 
  -2  10   5       25.52       37.04     11.96 o 
  -1  10   5      372.63      421.74     28.55 o 
   0  10   5        0.28        6.56      6.95 o 
   2  10   5        0.03        5.02      7.33 o 
   3  10   5      518.14      485.02     30.48 o 
   4  10   5        0.00        5.02      7.33 o 
   5  10   5      313.47      307.91     25.08 o 
   6  10   5       52.07       47.07     13.89 o 
   7  10   5      369.73      368.88     29.33 o 
   8  10   5       54.22       63.28     16.98 o 
  -2  11   5        4.03       24.69     10.03 o 
  -1  11   5      176.97      209.91     20.84 o 
   2  11   5       12.58       27.40     10.80 o 
   3  11   5      102.94      100.32     16.98 o 
   4  11   5       33.43       28.17     11.96 o 
   5  11   5      289.18      296.34     25.47 o 
   6  11   5       36.69       38.20     12.35 o 
   7  11   5      186.71      189.84     25.08 o 
   1  12   5      118.88      162.45     21.61 o 
   2  12   5        5.21        5.79      7.33 o 
   3  12   5      103.22      141.61     20.45 o 
   4  12   5        0.17        1.54      9.26 o 
   5  12   5      272.64      268.56     25.08 o 
  -5 -11   6       25.55       49.00     13.51 o 
  -4 -11   6      235.70      243.48     22.38 o 
  -3 -11   6      113.56      144.70     20.06 o 
  -2 -11   6      120.31      143.93     20.06 o 
  -1 -11   6        8.66       26.24     10.80 o 
   0 -11   6      411.92      456.86     30.87 o 
   1 -11   6      123.87      148.17     20.45 o 
  -7 -10   6       61.07      106.88     18.14 o 
  -6 -10   6      397.51      390.49     27.78 o 
  -5 -10   6        4.04       22.77      9.26 o 
  -4 -10   6      236.88      285.54     22.77 o 
  -3 -10   6        0.87       17.75      9.65 o 
  -2 -10   6      521.34      516.28     31.25 o 
  -1 -10   6      212.26      229.20     20.84 o 
   0 -10   6      824.62      720.40     37.81 o 
   1 -10   6      221.14      265.08     22.38 o 
   2 -10   6      101.85      102.25     17.36 o 
   3 -10   6        0.19        5.02      7.72 o 
  -8  -9   6      161.77      191.77     20.45 o 
  -7  -9   6        0.04       15.05      9.65 o 
  -6  -9   6      258.48      313.32     23.92 o 
  -5  -9   6       99.23       97.24     15.43 o 
  -4  -9   6     1216.36     1230.12     48.62 o 
  -3  -9   6        3.52       13.51      8.10 o 
  -2  -9   6     1092.70     1021.75     43.22 o 
  -1  -9   6      483.94      476.53     29.33 o 
   0  -9   6      568.53      440.65     28.94 o 
   1  -9   6        0.77        8.87      9.26 o 
   2  -9   6      645.80      612.36     34.73 o 
   3  -9   6       64.48       79.87     15.82 o 
   4  -9   6      272.86      265.86     23.54 o 
   5  -9   6       32.17       53.63     15.43 o 
  -8  -8   6      249.87      205.66     21.22 o 
  -7  -8   6        1.76        4.24      9.65 o 
  -6  -8   6      536.96      463.80     29.33 o 
  -5  -8   6        0.67       10.80     10.42 o 
  -4  -8   6      704.94      675.64     34.34 o 
  -3  -8   6       62.19       62.89     13.12 o 
  -2  -8   6      834.09      742.78     34.73 o 
  -1  -8   6       34.55       45.15      6.95 o 
   0  -8   6      527.33      536.34     19.68 o 
   1  -8   6       22.96       27.01      6.95 o 
   2  -8   6     1036.96      989.73     42.83 o 
   3  -8   6      345.02      352.29     25.85 o 
   4  -8   6      136.06      135.05     18.91 o 
   5  -8   6       30.86       26.62     10.03 o 
   6  -8   6      161.33      189.46     20.45 o 
  -9  -7   6       10.07       16.59     10.03 o 
  -8  -7   6      386.59      380.46     28.55 o 
  -7  -7   6       15.91       17.36     11.19 o 
  -6  -7   6      150.71      142.77     18.52 o 
  -5  -7   6        5.83        6.56      9.26 o 
  -4  -7   6      464.81      425.22     25.85 o 
  -3  -7   6      956.02      856.99     36.27 o 
  -2  -7   6      971.00      959.24     38.20 o 
  -1  -7   6        0.09       -1.93      5.02 o 
   0  -7   6     1154.11     1188.44     29.71 o 
   1  -7   6      264.30      275.50     14.28 o 
   2  -7   6      548.29      495.83     19.29 o 
   3  -7   6      377.16      347.08     16.74 o 
   4  -7   6      690.97      689.91     36.27 o 
   5  -7   6      180.84      185.21     19.29 o 
   6  -7   6      378.88      328.75     25.85 o 
  -9  -6   6        4.05        5.40      9.65 o 
  -8  -6   6      279.06      273.19     23.92 o 
  -7  -6   6      207.47      193.70     20.06 o 
  -6  -6   6      894.32      928.37     40.52 o 
  -5  -6   6      179.22      152.03     18.14 o 
  -4  -6   6     1192.03     1100.08     40.90 o 
  -3  -6   6      110.39       96.08     14.66 o 
  -2  -6   6      984.39      974.29     24.31 o 
  -1  -6   6       13.05       18.91      6.17 o 
   0  -6   6     2226.62     2258.43     43.60 o 
   1  -6   6      317.72      282.83     13.89 o 
   2  -6   6      525.86      471.90     18.14 o 
   3  -6   6       59.55       54.43      8.44 o 
   4  -6   6     1174.76     1139.27     60.77 o 
   5  -6   6       87.38       99.55     15.82 o 
   6  -6   6      285.96      307.14     24.31 o 
   7  -6   6        8.17       23.15     10.03 o 
  -9  -5   6       49.34       56.72     15.43 o 
  -8  -5   6      528.25      485.41     30.87 o 
  -7  -5   6        0.13       -5.40      6.95 o 
  -6  -5   6     1569.52     1528.38     52.48 o 
  -5  -5   6        3.84        7.33      8.49 o 
  -4  -5   6      667.69      679.50     30.10 o 
  -3  -5   6      131.28      124.63      8.87 o 
  -2  -5   6     3569.48     3547.19     57.88 o 
  -1  -5   6      583.55      566.83     17.75 o 
   0  -5   6      809.68      755.51     20.84 o 
   1  -5   6      127.24      107.27      9.65 o 
   2  -5   6      879.97      861.62     23.92 o 
   3  -5   6       18.95       11.54      5.44 o 
   4  -5   6     1116.69     1045.65     29.19 o 
   5  -5   6       82.27       77.47      9.54 o 
   6  -5   6      331.68      321.42     23.92 o 
   7  -5   6      100.81      127.33     17.75 o 
   8  -5   6      168.99      193.70     20.45 o 
 -10  -4   6      177.38      179.04     23.92 o 
  -9  -4   6        3.18       -3.47     10.42 o 
  -8  -4   6      340.17      305.21     25.47 o 
  -7  -4   6      116.76      129.65     17.36 o 
  -6  -4   6      906.71      866.25     37.81 o 
  -5  -4   6        0.38       -0.77      8.49 o 
  -4  -4   6     2536.21     2489.17     45.15 o 
  -3  -4   6        1.03       -0.39      4.24 o 
  -2  -4   6     2439.98     2265.76     40.52 o 
  -1  -4   6     1448.10     1491.34     30.10 o 
   0  -4   6      677.20      713.07     19.68 o 
   1  -4   6      227.11      211.45     11.19 o 
   2  -4   6     3422.46     3456.90     58.65 o 
   3  -4   6      383.01      342.02     14.85 o 
   4  -4   6     1247.71     1138.81     67.33 o 
   5  -4   6        5.43        3.22      4.89 o 
   6  -4   6      134.53      129.69     11.87 o 
   7  -4   6      112.82      128.88     17.75 o 
   8  -4   6      142.01      149.33     20.06 o 
 -10  -3   6       78.83       71.77     17.75 o 
  -9  -3   6       15.26       27.40     11.58 o 
  -8  -3   6      527.24      510.49     32.03 o 
  -7  -3   6        3.51       14.28     10.03 o 
  -6  -3   6     1037.96      966.96     39.74 o 
  -5  -3   6       21.70       14.28      5.79 o 
  -4  -3   6     2328.54     2289.68     41.67 o 
  -3  -3   6      615.47      624.32     17.75 o 
  -2  -3   6     1248.53     1267.93     26.62 o 
  -1  -3   6       51.58       47.85      6.17 o 
   0  -3   6     7675.87     8421.74    117.30 o 
   1  -3   6       22.16        6.17      4.24 o 
   2  -3   6     3109.36     2929.82     50.16 o 
   3  -3   6      792.89      749.06     21.41 o 
   4  -3   6      332.23      324.45     22.96 o 
   5  -3   6       78.98       76.58      8.72 o 
   6  -3   6      705.93      696.01     23.73 o 
   7  -3   6       59.84       70.61     13.51 o 
   8  -3   6      389.84      410.55     28.17 o 
   9  -3   6       27.52       51.32     13.12 o 
 -10  -2   6      176.15      177.49     23.54 o 
  -9  -2   6        2.47        5.40     10.42 o 
  -8  -2   6      534.39      480.78     31.25 o 
  -7  -2   6        7.51       13.89     11.19 o 
  -6  -2   6      556.62      564.12     19.68 o 
  -5  -2   6      219.43      187.53     11.19 o 
  -4  -2   6     1906.25     1884.15     36.27 o 
  -3  -2   6      163.54      152.03      9.26 o 
  -2  -2   6     3750.43     3898.71     60.19 o 
  -1  -2   6     1173.52     1310.37     26.24 o 
   0  -2   6     5704.73     5834.95     83.73 o 
   1  -2   6     3573.87     3670.28     43.99 o 
   2  -2   6     1570.68     1550.38     22.38 o 
   3  -2   6       15.09       11.34      3.27 o 
   4  -2   6     1607.47     1484.84     43.22 o 
   5  -2   6      642.58      637.49     20.59 o 
   6  -2   6     1963.03     1920.59     49.20 o 
   7  -2   6        6.91        6.75      6.00 o 
   8  -2   6      271.19      268.56     22.38 o 
   9  -2   6       91.39       89.90     16.59 o 
 -10  -1   6      254.87      277.82     27.01 o 
  -9  -1   6       40.44       64.44     16.21 o 
  -8  -1   6      338.07      345.73     26.62 o 
  -7  -1   6        0.56       -3.09      9.65 o 
  -6  -1   6      800.43      760.91     23.15 o 
  -5  -1   6      178.03      173.64     11.19 o 
  -4  -1   6     1234.38     1228.57     27.78 o 
  -3  -1   6      151.53      153.96      9.26 o 
  -2  -1   6     2905.72     2740.75     44.76 o 
  -1  -1   6      143.47      135.82      7.72 o 
   0  -1   6     2756.31     2720.69     43.22 o 
   1  -1   6     1759.70     1810.45     32.03 o 
   2  -1   6     4164.50     4284.62     51.10 o 
   3  -1   6       50.57       62.14      4.99 o 
   4  -1   6     2572.04     2543.47     35.62 o 
   5  -1   6      281.92      258.06      9.99 o 
   6  -1   6      792.25      747.76     23.32 o 
   7  -1   6      143.39      150.63     12.00 o 
   8  -1   6      350.88      335.70     24.31 o 
   9  -1   6      121.99      130.03     18.91 o 
  -9   0   6        1.40        5.40      9.65 o 
  -8   0   6      418.54      395.50     28.55 o 
  -7   0   6       31.47       36.27      7.72 o 
  -6   0   6      392.86      365.02     15.82 o 
  -5   0   6       18.82       26.62      6.95 o 
  -4   0   6     1413.27     1441.18     30.87 o 
  -3   0   6        9.65       10.03      4.63 o 
  -2   0   6     6083.99     6350.45     89.90 o 
  -1   0   6     1767.82     1856.36     32.03 o 
   0   0   6     1165.07     1139.05     21.61 o 
   1   0   6      421.28      451.84     12.35 o 
   2   0   6     3168.39     3080.08     38.81 o 
   3   0   6      201.60      196.46      7.41 o 
   4   0   6     1290.20     1274.77     21.90 o 
   5   0   6      182.12      179.04      8.85 o 
   6   0   6     1276.23     1233.61     24.06 o 
   7   0   6      312.82      335.71     12.92 o 
   8   0   6      443.88      423.14     18.55 o 
   9   0   6        1.85       28.94     11.96 o 
  10   0   6      159.25      182.13     22.77 o 
  -9   1   6       51.82       45.53     14.66 o 
  -8   1   6      186.01      204.89     13.51 o 
  -7   1   6       56.10       72.16      9.65 o 
  -6   1   6      835.94      826.12     24.69 o 
  -5   1   6      255.21      209.14     12.35 o 
  -4   1   6     3704.37     3583.85     59.42 o 
  -3   1   6      433.13      411.32     14.28 o 
  -2   1   6     2032.59     2161.96     37.43 o 
  -1   1   6       76.15       81.42      6.17 o 
   0   1   6      212.30      165.53     14.28 o 
   1   1   6      132.30      117.90      5.49 o 
   2   1   6     5744.68     6052.02     68.92 o 
   3   1   6      836.91      862.72     16.03 o 
   4   1   6     1659.45     1659.78     27.20 o 
   5   1   6       25.42       20.27      5.59 o 
   6   1   6      919.87      916.25     22.25 o 
   7   1   6       59.98       70.15      7.21 o 
   8   1   6      457.36      447.00     15.06 o 
   9   1   6        3.84       10.80     10.03 o 
  10   1   6      162.93      195.24     23.54 o 
  -9   2   6       30.18       61.74      9.65 o 
  -8   2   6      260.17      301.74     16.59 o 
  -7   2   6       28.21       42.83      8.10 o 
  -6   2   6     1512.23     1419.96     34.73 o 
  -5   2   6      119.65      114.21     10.80 o 
  -4   2   6     1781.15     1708.97     35.50 o 
  -3   2   6       18.10       11.96      5.02 o 
  -2   2   6      444.69      400.52     13.12 o 
  -1   2   6      316.14      341.87     10.42 o 
   0   2   6     7152.20     7125.64    145.47 o 
   1   2   6     1623.82     1673.47     47.07 o 
   2   2   6     2699.20     2961.66     44.76 o 
   3   2   6       37.75       40.94      4.22 o 
   4   2   6     1301.65     1328.28     26.62 o 
   5   2   6       17.39       24.18      4.99 o 
   6   2   6      849.88      846.22     19.05 o 
   7   2   6       28.06       48.52      6.35 o 
   8   2   6      710.39      709.20     28.55 o 
   9   2   6       49.81       70.92     10.44 o 
  10   2   6       81.27       98.01     17.75 o 
  -9   3   6        5.02       10.80      6.17 o 
  -8   3   6      255.74      269.33     16.21 o 
  -7   3   6        1.59        7.72      5.40 o 
  -6   3   6      710.96      722.71     23.92 o 
  -5   3   6        9.09        1.16      5.40 o 
  -4   3   6      925.08      936.09     24.69 o 
  -3   3   6     1038.43     1032.56     24.69 o 
  -2   3   6     2874.17     2628.08     44.37 o 
  -1   3   6      818.69      808.37     17.75 o 
   0   3   6     5732.49     6221.96    131.19 o 
   1   3   6       39.84       40.13      8.49 o 
   2   3   6      208.67      192.54     15.43 o 
   3   3   6      175.41      158.15      6.68 o 
   4   3   6     4599.68     4767.84     73.31 o 
   5   3   6       65.79       73.69      6.40 o 
   6   3   6      457.13      467.80     13.92 o 
   7   3   6       48.39       74.48      9.28 o 
   8   3   6      258.77      292.95     15.54 o 
   9   3   6       58.03       62.36      9.68 o 
  10   3   6      176.39      229.59     15.55 o 
  -8   4   6      161.59      182.13     14.28 o 
  -7   4   6       50.64       49.00      8.49 o 
  -6   4   6      232.75      247.34     14.28 o 
  -5   4   6        2.59        3.09      5.79 o 
  -4   4   6      473.94      472.68     17.75 o 
  -3   4   6       36.08       35.11      6.17 o 
  -2   4   6     2805.44     2721.46     46.30 o 
  -1   4   6      925.17      865.09     19.29 o 
   0   4   6      796.23      735.06     15.43 o 
   1   4   6      885.53      915.64     33.18 o 
   2   4   6     2938.07     2960.30     72.16 o 
   3   4   6      243.87      254.28     12.35 o 
   4   4   6     2127.23     2130.71     40.90 o 
   5   4   6      613.35      568.48     14.46 o 
   6   4   6      288.13      284.45     16.59 o 
   7   4   6      231.66      240.39     20.06 o 
   8   4   6      586.68      604.64     32.80 o 
   9   4   6        0.60        9.65      9.26 o 
  10   4   6      313.49      370.42     28.17 o 
  -8   5   6      112.79      169.78     15.43 o 
  -7   5   6       12.32       25.08      6.56 o 
  -6   5   6      153.59      173.25     12.73 o 
  -5   5   6       32.27       43.99      7.72 o 
  -4   5   6      879.82      844.64     24.69 o 
  -3   5   6      248.92      245.79     12.73 o 
  -2   5   6      759.42      665.99     18.52 o 
  -1   5   6        8.42        5.02      6.95 o 
   0   5   6     2363.53     2284.28     63.28 o 
   1   5   6      331.13      297.88     19.68 o 
   2   5   6     2579.26     2554.38     65.60 o 
   3   5   6     1752.78     1791.15     36.66 o 
   4   5   6     1078.62     1022.52     25.47 o 
   5   5   6      143.90      137.75     10.80 o 
   6   5   6     2295.68     2331.74     68.30 o 
   7   5   6       11.18       15.05     10.42 o 
   8   5   6      411.81      410.55     27.40 o 
   9   5   6        0.04       16.59     10.03 o 
  10   5   6      221.85      237.69     22.38 o 
  -7   6   6        1.37       20.45      9.65 o 
  -6   6   6      434.89      433.32     29.71 o 
  -5   6   6        1.77       11.19      8.49 o 
  -4   6   6      748.95      739.30     37.04 o 
  -3   6   6       27.97       42.06     12.73 o 
  -2   6   6      308.30      275.50     21.22 o 
  -1   6   6      328.18      290.17     20.45 o 
   0   6   6     3376.95     3167.90     81.42 o 
   1   6   6       80.26       99.55     13.89 o 
   2   6   6     1026.50      973.91     35.88 o 
   3   6   6       11.31       21.22      5.79 o 
   4   6   6     1013.90     1005.16     26.24 o 
   5   6   6       80.34       77.56     13.12 o 
   6   6   6     1007.76     1008.63     42.06 o 
   7   6   6       12.40       25.08      9.65 o 
   8   6   6      137.57      192.16     19.68 o 
   9   6   6       95.00      106.50     18.52 o 
  10   6   6      130.42      202.58     25.08 o 
  -6   7   6      237.06      303.28     25.47 o 
  -5   7   6        8.08        8.10      8.49 o 
  -4   7   6      256.31      290.55     24.31 o 
  -3   7   6       92.65       85.66     16.21 o 
  -2   7   6      761.37      703.03     35.11 o 
  -1   7   6      185.92      157.82     17.36 o 
   0   7   6      572.90      506.63     27.78 o 
   1   7   6      412.28      376.98     23.92 o 
   2   7   6      394.94      428.30     24.31 o 
   3   7   6      533.59      501.62     18.91 o 
   4   7   6      303.09      268.94     20.45 o 
   5   7   6      103.72       79.87     13.51 o 
   6   7   6      459.31      427.53     27.01 o 
   7   7   6        8.49       11.58      7.72 o 
   8   7   6      328.37      312.16     25.08 o 
   9   7   6       61.89      101.87     17.75 o 
  -6   8   6       82.77      116.53     18.52 o 
  -5   8   6        9.26       20.06     11.19 o 
  -4   8   6      235.65      261.23     23.92 o 
  -3   8   6       76.72       89.52     16.21 o 
  -2   8   6      854.10      839.63     40.13 o 
  -1   8   6       97.15       83.73     15.43 o 
   0   8   6       97.32      127.33     16.98 o 
   1   8   6        4.91        5.79      7.33 o 
   2   8   6      853.73      837.70     35.88 o 
   3   8   6       16.02       19.29      9.26 o 
   4   8   6     1098.89      956.54     41.67 o 
   5   8   6        6.71       11.96      9.26 o 
   6   8   6      238.80      238.07     20.84 o 
   7   8   6       10.43       18.52     10.03 o 
   8   8   6      246.39      220.32     21.99 o 
   9   8   6        3.34       28.94     13.12 o 
  -5   9   6       25.09       42.06     13.12 o 
  -4   9   6      244.90      252.74     24.31 o 
  -3   9   6       11.05        6.17      8.49 o 
  -2   9   6      453.98      445.67     30.10 o 
  -1   9   6        1.40        2.70      7.72 o 
   0   9   6      472.50      439.49     28.17 o 
   1   9   6      183.65      162.45     17.75 o 
   2   9   6     1027.40     1020.59     43.60 o 
   3   9   6      161.56      180.20     20.84 o 
   4   9   6      447.57      334.54     25.08 o 
   5   9   6       51.00       44.76     13.12 o 
   6   9   6      179.56      178.27     21.99 o 
   7   9   6       28.20        6.56      9.26 o 
   8   9   6      183.33      204.12     24.69 o 
  -3  10   6        2.78       12.35      9.26 o 
  -2  10   6      139.36      149.71     20.84 o 
  -1  10   6       87.93       79.49     15.82 o 
   0  10   6      619.12      649.40     35.50 o 
   2  10   6      373.71      331.45     25.08 o 
   3  10   6        7.81       15.05      9.26 o 
   4  10   6      243.41      263.54     23.54 o 
   5  10   6        3.88       -0.77      8.10 o 
   6  10   6      458.45      376.60     28.94 o 
   7  10   6        0.20        4.24      9.65 o 
  -2  11   6      107.55      135.05     20.45 o 
  -1  11   6        3.94       17.36      9.26 o 
   2  11   6      184.75      189.07     20.06 o 
   3  11   6      114.54      139.68     19.68 o 
   4  11   6      300.45      281.29     24.69 o 
   5  11   6       14.82       16.59     10.80 o 
   6  11   6      165.19      180.58     23.15 o 
   1  12   6       23.40       46.69     13.51 o 
   2  12   6       88.63      111.90     18.14 o 
   3  12   6        4.44        8.10      7.72 o 
   4  12   6      164.98      160.90     21.61 o 
  -4 -11   7      189.77      246.95     23.15 o 
  -3 -11   7       96.65      105.34     17.36 o 
  -2 -11   7       18.24       18.91      8.49 o 
  -1 -11   7      303.55      342.64     26.62 o 
   0 -11   7       39.34       67.91     15.05 o 
   1 -11   7      186.00      222.64     22.38 o 
  -6 -10   7      178.63      201.03     21.22 o 
  -5 -10   7      193.32      180.58     19.68 o 
  -4 -10   7        6.89       17.36     10.42 o 
  -3 -10   7      514.39      475.76     31.25 o 
  -2 -10   7       35.35       20.45     10.42 o 
  -1 -10   7      372.82      367.34     27.40 o 
   0 -10   7       78.57       96.85     18.14 o 
   1 -10   7      235.20      197.17     21.61 o 
   2 -10   7      101.40      104.57     18.14 o 
   3 -10   7      127.67      151.26     21.61 o 
  -7  -9   7      159.46      184.05     20.06 o 
  -6  -9   7       16.06       20.84     11.58 o 
  -5  -9   7      311.65      279.36     23.54 o 
  -4  -9   7        8.47        8.87     10.42 o 
  -3  -9   7     1240.14     1151.40     47.85 o 
  -2  -9   7      206.55      192.54     20.06 o 
  -1  -9   7      324.74      269.33     23.54 o 
   0  -9   7      207.49      199.87     12.73 o 
   1  -9   7      700.07      598.47     34.34 o 
   2  -9   7       42.25       49.78     14.28 o 
   3  -9   7      178.00      187.53     21.99 o 
   4  -9   7        0.19       12.73      8.49 o 
  -8  -8   7       32.41       27.78     11.19 o 
  -7  -8   7      123.81      127.72     19.29 o 
  -6  -8   7       35.63       50.16     14.28 o 
  -5  -8   7      654.76      608.11     33.57 o 
  -4  -8   7      363.58      332.22     24.69 o 
  -3  -8   7     1327.84     1249.79     47.85 o 
  -2  -8   7        7.25        7.72      9.65 o 
  -1  -8   7      578.96      580.72     20.06 o 
   0  -8   7       70.38       94.15      9.26 o 
   1  -8   7      575.48      514.35     20.06 o 
   2  -8   7       31.69       46.30      8.10 o 
   3  -8   7      621.81      559.49     33.18 o 
   4  -8   7      151.47      166.69     20.45 o 
   5  -8   7      200.40      210.29     21.22 o 
  -8  -7   7        0.09        3.86      8.49 o 
  -7  -7   7      375.83      355.76     26.62 o 
  -6  -7   7        0.74       11.96      9.65 o 
  -5  -7   7      605.91      568.75     31.25 o 
  -4  -7   7      539.06      505.86     29.33 o 
  -3  -7   7      342.15      309.07     22.77 o 
  -2  -7   7        4.46       18.91      9.26 o 
  -1  -7   7     1061.70      968.89     26.24 o 
   0  -7   7       95.84      100.32     10.03 o 
   1  -7   7      513.34      494.28     18.91 o 
   2  -7   7      265.31      250.04     14.28 o 
   3  -7   7      981.68      962.36     29.31 o 
   4  -7   7      415.93      389.99     18.96 o 
   5  -7   7       63.95       61.35     13.51 o 
   6  -7   7       29.08       35.88     11.96 o 
  -9  -6   7       47.17       45.15     14.28 o 
  -8  -6   7        8.81       34.73     12.73 o 
  -7  -6   7      618.48      621.23     34.34 o 
  -6  -6   7      725.53      688.76     34.73 o 
  -5  -6   7      762.87      713.45     33.96 o 
  -4  -6   7        0.33        3.47      8.10 o 
  -3  -6   7      214.45      199.87     18.14 o 
  -2  -6   7      236.56      209.91     11.96 o 
  -1  -6   7     1940.25     1962.47     39.74 o 
   0  -6   7      164.96      164.38     11.19 o 
   1  -6   7     1113.20     1129.41     29.33 o 
   2  -6   7      475.39      494.28     19.29 o 
   3  -6   7      757.14      676.51     23.19 o 
   4  -6   7      138.92      151.69     11.72 o 
   5  -6   7      649.16      597.15     23.46 o 
   6  -6   7       27.66       31.25      9.26 o 
   7  -6   7      405.93      423.67     30.10 o 
  -9  -5   7      320.07      288.62     25.47 o 
  -8  -5   7       70.88       75.63     15.82 o 
  -7  -5   7      789.25      708.82     35.88 o 
  -6  -5   7      149.11      132.35     16.98 o 
  -5  -5   7      947.00      907.92     38.20 o 
  -4  -5   7      349.73      312.93     20.84 o 
  -3  -5   7     1556.79     1628.32     33.96 o 
  -2  -5   7      384.74      392.42     15.43 o 
  -1  -5   7     1386.00     1292.62     29.33 o 
   0  -5   7       86.29       77.56      8.49 o 
   1  -5   7     1911.73     1887.62     38.97 o 
   2  -5   7      113.43      120.77     10.80 o 
   3  -5   7      744.51      702.09     23.05 o 
   4  -5   7      191.08      189.06     12.41 o 
   5  -5   7      532.19      500.68     20.46 o 
   6  -5   7      197.34      183.18     13.21 o 
   7  -5   7       77.19       93.38     16.21 o 
  -9  -4   7      474.63      450.30     31.64 o 
  -8  -4   7        5.91        0.39      8.87 o 
  -7  -4   7      116.20      117.69     16.98 o 
  -6  -4   7      217.14      169.39     18.14 o 
  -5  -4   7     1862.08     1792.70     55.56 o 
  -4  -4   7        0.49        3.86      5.40 o 
  -3  -4   7     1455.32     1450.83     31.25 o 
  -2  -4   7      143.27      136.21     10.03 o 
  -1  -4   7      934.99      886.70     22.77 o 
   0  -4   7       54.21       48.62      7.33 o 
   1  -4   7     1403.72     1362.08     30.48 o 
   2  -4   7        4.52        0.00      4.63 o 
   3  -4   7      505.00      474.07     18.33 o 
   4  -4   7       40.48       57.41      8.29 o 
   5  -4   7      437.96      421.27     18.26 o 
   6  -4   7      379.61      392.21     28.94 o 
   7  -4   7      155.72      159.36     17.36 o 
   8  -4   7       22.48       18.91     10.03 o 
  -9  -3   7      173.88      179.42     22.77 o 
  -8  -3   7        0.93        2.32     10.03 o 
  -7  -3   7      276.37      248.49     21.99 o 
  -6  -3   7       47.49       43.22     12.73 o 
  -5  -3   7     1867.78     1828.20     38.59 o 
  -4  -3   7      435.10      448.37     16.59 o 
  -3  -3   7      715.95      721.94     20.06 o 
  -2  -3   7      157.75      147.40     10.03 o 
  -1  -3   7     3763.79     3790.67     60.58 o 
   0  -3   7      166.02      150.87      9.65 o 
   1  -3   7     1804.64     1755.65     35.11 o 
   2  -3   7      125.58      113.44      9.65 o 
   3  -3   7     1682.20     1630.49     39.94 o 
   4  -3   7     1285.85     1230.85     46.69 o 
   5  -3   7      987.60      954.21     27.41 o 
   6  -3   7       80.20       71.37      9.78 o 
   7  -3   7      354.74      343.35     23.73 o 
   8  -3   7       55.00       58.65     13.51 o 
  -9  -2   7      187.30      169.01     22.38 o 
  -8  -2   7        5.90        5.79     10.80 o 
  -7  -2   7      994.83     1036.80     43.22 o 
  -6  -2   7       81.11       78.72      9.65 o 
  -5  -2   7      443.16      411.71     16.21 o 
  -4  -2   7      171.22      169.78     11.19 o 
  -3  -2   7     3071.77     3164.04     53.25 o 
  -2  -2   7       10.49        6.95      4.63 o 
  -1  -2   7     4579.45     4629.91     70.23 o 
   0  -2   7      195.02      173.25      9.65 o 
   1  -2   7     4044.90     4054.60     63.67 o 
   2  -2   7       82.48       63.28      7.33 o 
   3  -2   7     1007.66      891.20     65.02 o 
   4  -2   7      572.98      566.85     25.27 o 
   5  -2   7      847.87      814.16     24.24 o 
   6  -2   7       21.59       24.78      7.03 o 
   7  -2   7      865.73      818.32     26.73 o 
   8  -2   7      217.57      211.25     14.32 o 
   9  -2   7       39.23       58.26     14.66 o 
  -9  -1   7      196.48      234.99     23.54 o 
  -8  -1   7        5.70        7.33     10.42 o 
  -7  -1   7      776.44      759.75     36.66 o 
  -6  -1   7      209.81      190.23     12.35 o 
  -5  -1   7      258.69      251.58     13.51 o 
  -4  -1   7      121.73      127.72     10.42 o 
  -3  -1   7     3697.13     3706.55     59.81 o 
  -2  -1   7      271.91      245.79     11.19 o 
  -1  -1   7     2252.06     2351.03     40.13 o 
   0  -1   7      120.75      108.81      7.33 o 
   1  -1   7     2472.37     2451.74     41.67 o 
   2  -1   7      394.34      405.15     12.73 o 
   3  -1   7     1455.10     1474.51     23.41 o 
   4  -1   7       12.21       13.96      3.98 o 
   5  -1   7     2272.14     2187.83     43.61 o 
   6  -1   7      714.40      652.25     21.81 o 
   7  -1   7      718.49      675.86     23.45 o 
   8  -1   7       13.97       21.25      9.65 o 
   9  -1   7       53.56       64.82     14.28 o 
  -9   0   7      231.71      257.75     24.69 o 
  -8   0   7       72.99       90.68     16.98 o 
  -7   0   7      359.07      386.63     17.36 o 
  -6   0   7       30.60       49.39      8.10 o 
  -5   0   7      779.72      696.09     21.99 o 
  -4   0   7       14.54        9.26      5.79 o 
  -3   0   7     3089.19     3182.56     53.25 o 
  -2   0   7      158.53      133.12      8.49 o 
  -1   0   7     1128.04     1082.33     22.77 o 
   0   0   7       30.39       24.31      4.24 o 
   1   0   7     1999.49     1905.75     33.18 o 
   2   0   7       26.70       21.03      3.40 o 
   3   0   7     3816.07     3895.72     66.56 o 
   4   0   7        1.20        1.84      3.62 o 
   5   0   7     1789.18     1809.87     29.75 o 
   6   0   7      417.66      421.63     13.63 o 
   7   0   7       34.46       33.92      7.50 o 
   8   0   7        0.14        4.92      5.38 o 
   9   0   7      388.45      414.41     28.55 o 
  -9   1   7       92.20      105.34     18.91 o 
  -8   1   7        0.99       18.91      6.17 o 
  -7   1   7      370.07      370.42     17.36 o 
  -6   1   7      227.81      211.06     13.12 o 
  -5   1   7     1678.25     1531.09     34.73 o 
  -4   1   7      391.75      371.97     15.43 o 
  -3   1   7      896.39      888.25     22.38 o 
  -2   1   7      215.80      208.75     10.03 o 
  -1   1   7     1042.87     1014.42     20.84 o 
   0   1   7       26.24       24.69      3.47 o 
   1   1   7     1152.73     1063.43     36.66 o 
   2   1   7        9.46       13.36      3.45 o 
   3   1   7     2974.65     2960.49     39.21 o 
   4   1   7      381.79      388.86     11.96 o 
   5   1   7      414.17      407.00     12.40 o 
   6   1   7        8.21        7.99      4.85 o 
   7   1   7      295.78      295.80     11.84 o 
   8   1   7      134.88      152.21     12.20 o 
   9   1   7      511.30      501.23     30.87 o 
  10   1   7       75.36       98.39     18.52 o 
  -9   2   7       40.12       67.53     10.03 o 
  -8   2   7       69.26       77.94     10.42 o 
  -7   2   7      591.48      592.68     22.38 o 
  -6   2   7        6.86       20.45      6.95 o 
  -5   2   7      879.54      828.05     24.69 o 
  -4   2   7       62.44       50.93      7.72 o 
  -3   2   7      499.83      461.87     16.21 o 
  -2   2   7       39.31       30.87      5.79 o 
  -1   2   7     3057.36     3177.16     49.39 o 
   0   2   7      153.60      136.98     14.66 o 
   1   2   7     1907.97     1894.95     53.63 o 
   2   2   7      436.99      431.46     11.11 o 
   3   2   7     2331.83     2484.27     34.09 o 
   4   2   7      126.38      119.71      7.35 o 
   5   2   7      466.44      470.86     13.63 o 
   6   2   7       36.52       43.55      6.00 o 
   7   2   7     1224.74     1310.43     33.18 o 
   8   2   7      105.01      119.74     11.59 o 
   9   2   7      160.39      175.57     17.36 o 
  -8   3   7       19.43       31.64      8.10 o 
  -7   3   7      401.33      415.57     18.91 o 
  -6   3   7      117.40      114.99     11.19 o 
  -5   3   7      699.96      624.32     21.22 o 
  -4   3   7      243.50      216.85     12.35 o 
  -3   3   7     1577.21     1500.99     31.64 o 
  -2   3   7       38.91       49.78      6.56 o 
  -1   3   7     3278.89     3362.75     83.35 o 
   0   3   7        3.90        5.79      6.95 o 
   1   3   7     3229.67     3419.86     82.96 o 
   2   3   7      187.34      167.85     15.82 o 
   3   3   7      808.35      805.67     21.99 o 
   4   3   7       63.90       57.11      8.10 o 
   5   3   7     1226.17     1161.43     28.55 o 
   6   3   7       13.65       18.14      6.56 o 
   7   3   7      575.97      573.39     29.71 o 
   8   3   7       64.98       82.96     14.28 o 
   9   3   7      166.66      192.54     18.91 o 
  10   3   7        0.09       19.68     10.03 o 
  -8   4   7        0.53       10.03      7.33 o 
  -7   4   7      171.25      178.65     13.12 o 
  -6   4   7       72.60       65.21      9.26 o 
  -5   4   7      287.36      276.27     14.66 o 
  -4   4   7       40.97       26.62      7.33 o 
  -3   4   7     1419.02     1364.39     47.85 o 
  -2   4   7       90.59       87.98     13.89 o 
  -1   4   7     1490.91     1502.53     49.39 o 
   0   4   7        3.77        4.24      7.33 o 
   1   4   7     3101.62     3052.14     77.17 o 
   2   4   7       40.40       37.43     10.42 o 
   3   4   7      904.24      873.97     23.92 o 
   4   4   7        2.50        3.09      4.24 o 
   5   4   7     1167.90     1127.48     28.17 o 
   6   4   7      703.50      703.81     22.38 o 
   7   4   7      404.65      405.92     25.47 o 
   8   4   7        4.38       24.31     10.03 o 
   9   4   7      326.88      365.79     26.62 o 
  10   4   7       12.84       42.06     12.73 o 
  -7   5   7       19.10       47.85     12.35 o 
  -6   5   7       36.99       72.54     14.28 o 
  -5   5   7      334.29      368.88     25.08 o 
  -4   5   7      298.82      289.01     21.99 o 
  -3   5   7      975.18      992.04     41.67 o 
  -2   5   7        1.17        5.02      7.33 o 
  -1   5   7     1067.28      979.69     39.36 o 
   0   5   7        4.82        2.70      8.49 o 
   1   5   7     1874.94     1839.77     55.56 o 
   2   5   7        2.94       11.19      8.87 o 
   3   5   7     1504.05     1535.33     34.34 o 
   4   5   7      382.68      359.62     15.43 o 
   5   5   7      958.64      921.04     25.47 o 
   6   5   7       83.45       94.92     14.66 o 
   7   5   7      709.57      790.62     37.04 o 
   8   5   7        6.75       12.35      7.72 o 
   9   5   7      251.10      295.57     23.92 o 
  -7   6   7      147.07      199.49     20.45 o 
  -6   6   7       16.61       38.97     11.19 o 
  -5   6   7      664.86      594.61     33.96 o 
  -4   6   7        4.09       10.42      9.26 o 
  -3   6   7      368.22      331.07     24.69 o 
  -2   6   7       74.72       57.49     13.12 o 
  -1   6   7      905.14      804.13     36.66 o 
   0   6   7        0.56        0.77      7.33 o 
   1   6   7      766.77      691.46     31.64 o 
   2   6   7        1.86       10.42      8.87 o 
   3   6   7     1430.27     1429.99     33.57 o 
   4   6   7      125.75      127.72     10.80 o 
   5   6   7      680.01      654.42     32.80 o 
   6   6   7      104.70      118.46     16.21 o 
   7   6   7      660.10      686.83     35.50 o 
   8   6   7      129.36      152.03     20.06 o 
   9   6   7       96.89      111.90     19.29 o 
  -6   7   7        0.89       14.28      8.10 o 
  -5   7   7      127.72      157.43     20.45 o 
  -4   7   7      112.48      113.06     17.75 o 
  -3   7   7      409.42      392.03     27.40 o 
  -2   7   7       10.77        5.02      8.87 o 
  -1   7   7      334.36      285.54     23.15 o 
   0   7   7        9.60       10.42      8.87 o 
   1   7   7      489.76      453.38     26.62 o 
   2   7   7       16.19       11.19      8.49 o 
   3   7   7      752.02      726.18     23.54 o 
   4   7   7      106.34      106.11     15.05 o 
   5   7   7      335.07      344.96     23.92 o 
   6   7   7       16.68       33.57      9.65 o 
   7   7   7      441.01      445.28     29.33 o 
   8   7   7       40.76       62.89     14.66 o 
   9   7   7       21.11       30.10     11.96 o 
  -5   8   7       81.44      120.39     19.68 o 
  -4   8   7       53.23       73.31     15.82 o 
  -3   8   7      404.42      426.76     30.10 o 
  -2   8   7       36.16       48.23     13.89 o 
  -1   8   7      275.16      230.36     21.22 o 
   0   8   7        0.02       -2.70      7.33 o 
   1   8   7      413.95      378.91     25.08 o 
   2   8   7       13.84       12.35      8.49 o 
   3   8   7      431.97      402.84     26.62 o 
   4   8   7       73.24       72.16     14.28 o 
   5   8   7      365.55      358.85     25.08 o 
   6   8   7      149.90      159.75     19.29 o 
   7   8   7      125.97      103.02     16.59 o 
   8   8   7        1.68       15.82      9.26 o 
  -4   9   7        1.78       25.85     10.80 o 
  -3   9   7      196.41      202.19     21.22 o 
  -2   9   7        5.09       16.59     10.03 o 
  -1   9   7      566.07      529.40     32.41 o 
   0   9   7       13.56       13.51      9.65 o 
   1   9   7      353.33      350.36     25.47 o 
   3   9   7      427.01      370.81     26.24 o 
   4   9   7       64.24       63.28     14.28 o 
   5   9   7      518.65      464.96     31.25 o 
   6   9   7        3.39       11.19      6.56 o 
   7   9   7       90.11      104.57     18.52 o 
   8   9   7        5.09       18.52     11.58 o 
  -3  10   7       97.16      114.60     19.68 o 
  -2  10   7       34.76       36.66     12.73 o 
  -1  10   7      333.22      309.07     26.24 o 
   0  10   7        0.50       10.80      9.65 o 
   2  10   7       19.66       28.94     11.96 o 
   3  10   7      379.06      363.48     27.01 o 
   4  10   7       89.93       99.17     17.75 o 
   5  10   7      274.30      246.56     23.92 o 
   6  10   7       72.74       81.80     16.59 o 
   7  10   7      113.14      117.30     20.45 o 
  -1  11   7      150.30      152.41     21.22 o 
   2  11   7        8.25       14.66      9.26 o 
   3  11   7      151.81      196.02     23.15 o 
   4  11   7        0.98       -1.93      7.72 o 
   5  11   7       76.06      103.41     18.52 o 
   6  11   7        2.33        1.54      8.10 o 
   2  12   7        1.44       15.43      8.49 o 
  -3 -11   8      157.18      191.39     23.92 o 
  -2 -11   8       72.67       74.86     16.21 o 
  -1 -11   8       23.21       30.10     11.96 o 
  -5 -10   8       49.43       54.79     14.28 o 
  -4 -10   8      205.44      213.38     21.22 o 
  -3 -10   8       63.43       70.23     16.21 o 
  -2 -10   8      109.16      107.27     18.52 o 
  -1 -10   8        1.46       21.99      9.65 o 
   0 -10   8      524.62      495.44     32.80 o 
   1 -10   8      195.53      230.36     22.77 o 
   2 -10   8       88.82       88.36     17.36 o 
  -7  -9   8        2.16       18.14     11.19 o 
  -6  -9   8      232.78      206.82     24.31 o 
  -5  -9   8       52.01       36.66     13.89 o 
  -4  -9   8      277.86      256.60     23.15 o 
  -3  -9   8        0.09        1.93      9.65 o 
  -2  -9   8      802.38      731.59     38.20 o 
  -1  -9   8      231.58      189.84     21.99 o 
   0  -9   8      560.62      510.10     32.03 o 
   1  -9   8      115.43      136.98     11.58 o 
   2  -9   8       66.29       76.79     10.03 o 
   3  -9   8        2.04        7.72      7.72 o 
  -7  -8   8        0.63       18.91     10.42 o 
  -6  -8   8      292.22      291.71     24.31 o 
  -5  -8   8       48.93       46.30     13.89 o 
  -4  -8   8      767.55      741.23     37.43 o 
  -3  -8   8       25.79       39.36     12.35 o 
  -2  -8   8     1305.59     1269.09     49.78 o 
  -1  -8   8      192.11      173.64     19.29 o 
   0  -8   8      161.21      164.76     11.96 o 
   1  -8   8        1.09        3.47      5.79 o 
   2  -8   8      717.08      689.14     24.69 o 
   3  -8   8      200.13      243.94     15.10 o 
   4  -8   8      296.42      304.83     25.47 o 
   5  -8   8       20.46       32.80     11.58 o 
  -8  -7   8      214.85      223.41     22.77 o 
  -7  -7   8        7.81        7.33     10.03 o 
  -6  -7   8      354.86      341.10     25.85 o 
  -5  -7   8        1.73        5.40      8.87 o 
  -4  -7   8      490.67      497.37     29.33 o 
  -3  -7   8      411.75      392.80     25.08 o 
  -2  -7   8      803.56      733.13     35.11 o 
  -1  -7   8        0.61       11.19      5.40 o 
   0  -7   8      549.39      577.63     20.84 o 
   1  -7   8      131.95      132.35     11.19 o 
   2  -7   8     1165.26     1093.52     31.25 o 
   3  -7   8      359.90      372.52     18.14 o 
   4  -7   8      105.16      133.52     12.55 o 
   5  -7   8       52.48       60.58     13.51 o 
   6  -7   8      242.59      257.75     23.92 o 
  -8  -6   8      158.28      191.39     22.77 o 
  -7  -6   8      116.97      101.48     16.98 o 
  -6  -6   8      349.43      321.03     23.92 o 
  -5  -6   8       45.51       40.90     12.35 o 
  -4  -6   8      792.03      758.60     35.11 o 
  -3  -6   8      400.13      338.01     23.54 o 
  -2  -6   8      350.60      339.56     15.43 o 
  -1  -6   8        3.68       13.12      5.40 o 
   0  -6   8     1863.81     1874.11     40.52 o 
   1  -6   8      433.51      430.23     17.75 o 
   2  -6   8      441.29      422.51     18.14 o 
   3  -6   8      270.84      260.51     14.60 o 
   4  -6   8      665.71      630.12     36.66 o 
   5  -6   8       80.78      107.69     15.43 o 
   6  -6   8      294.69      293.64     24.31 o 
  -9  -5   8        7.07       19.29     11.58 o 
  -8  -5   8      355.85      322.96     25.85 o 
  -7  -5   8       87.45       84.50     15.82 o 
  -6  -5   8      767.30      736.60     35.88 o 
  -5  -5   8      112.97       93.38     15.05 o 
  -4  -5   8      728.66      653.26     31.25 o 
  -3  -5   8      102.20       93.38     10.03 o 
  -2  -5   8      618.49      618.14     20.06 o 
  -1  -5   8      197.95      191.39     11.96 o 
   0  -5   8     1951.61     1984.08     40.90 o 
   1  -5   8      662.14      600.01     20.45 o 
   2  -5   8      601.06      566.05     20.45 o 
   3  -5   8       37.21       47.31      7.90 o 
   4  -5   8      852.78      807.33     63.86 o 
   5  -5   8       68.73       98.43     10.63 o 
   6  -5   8      189.74      194.13     13.76 o 
   7  -5   8       92.41      108.04     17.75 o 
  -9  -4   8        2.29       16.59     11.19 o 
  -8  -4   8      472.42      453.38     30.48 o 
  -7  -4   8       55.01       42.83     13.12 o 
  -6  -4   8      223.07      193.31     18.14 o 
  -5  -4   8        5.75       10.03      9.65 o 
  -4  -4   8      894.72      901.75     24.69 o 
  -3  -4   8      115.72      125.40     10.03 o 
  -2  -4   8     2860.75     2950.66     52.48 o 
  -1  -4   8     1298.50     1277.96     29.71 o 
   0  -4   8      119.43      143.54     10.42 o 
   1  -4   8       11.48        8.87      5.79 o 
   2  -4   8     1077.17      987.03     26.62 o 
   3  -4   8       30.63       33.03      7.32 o 
   4  -4   8      562.32      529.88     22.38 o 
   5  -4   8      258.18      230.27     19.49 o 
   6  -4   8      264.85      235.56     14.45 o 
   7  -4   8       87.22       99.86     15.82 o 
   8  -4   8       99.30      110.74     18.52 o 
  -9  -3   8       11.34       33.96     13.12 o 
  -8  -3   8      120.90       87.98     16.59 o 
  -7  -3   8       28.35       30.87     11.96 o 
  -6  -3   8      344.87      339.17     23.92 o 
  -5  -3   8        0.18        3.47      5.79 o 
  -4  -3   8     1830.80     1868.71     38.97 o 
  -3  -3   8      651.59      633.96     20.06 o 
  -2  -3   8     1432.68     1479.77     32.03 o 
  -1  -3   8      173.03      157.82     10.80 o 
   0  -3   8      237.77      218.40     11.58 o 
   1  -3   8      181.25      162.83     10.42 o 
   2  -3   8     2727.03     2612.65     48.23 o 
   3  -3   8     1124.36      991.79     59.04 o 
   4  -3   8      451.54      414.55     17.40 o 
   5  -3   8       91.75      104.54     17.94 o 
   6  -3   8      359.80      344.80     16.89 o 
   7  -3   8       56.30       65.81      9.96 o 
   8  -3   8      191.82      195.62     15.13 o 
  -9  -2   8        0.11        3.47      9.65 o 
  -8  -2   8      309.61      333.00     25.47 o 
  -7  -2   8        5.73       11.58     10.03 o 
  -6  -2   8      944.67      873.58     37.43 o 
  -5  -2   8      144.79      137.37     11.96 o 
  -4  -2   8     1400.82     1424.20     32.41 o 
  -3  -2   8      613.68      628.18     19.68 o 
  -2  -2   8     1254.79     1350.12     29.71 o 
  -1  -2   8      323.02      353.83     13.89 o 
   0  -2   8     6047.49     5920.99     87.98 o 
   1  -2   8     1024.51      966.57     23.92 o 
   2  -2   8     1706.50     1598.22     33.18 o 
   3  -2   8      314.75      306.53     13.95 o 
   4  -2   8      466.94      427.63     17.13 o 
   5  -2   8      132.56      121.20     10.99 o 
   6  -2   8     1392.10     1372.27     35.00 o 
   7  -2   8        0.55        9.67      6.37 o 
   8  -2   8      242.42      263.48     15.80 o 
  -9  -1   8        0.90        7.33      8.87 o 
  -8  -1   8      319.24      334.15     26.24 o 
  -7  -1   8       64.08       66.37     14.66 o 
  -6  -1   8     1020.93     1011.72     28.17 o 
  -5  -1   8       90.14       69.07      8.87 o 
  -4  -1   8      990.93      976.99     25.85 o 
  -3  -1   8      214.58      216.85     11.96 o 
  -2  -1   8     2377.96     2326.72     42.06 o 
  -1  -1   8        0.26        0.39      3.86 o 
   0  -1   8     4279.84     4339.36     66.75 o 
   1  -1   8     1500.48     1505.62     30.10 o 
   2  -1   8     1008.47     1034.10     22.77 o 
   3  -1   8      204.05      183.45     10.75 o 
   4  -1   8     2081.83     1959.68     39.66 o 
   5  -1   8      291.72      273.90     13.84 o 
   6  -1   8      510.74      503.06     21.42 o 
   7  -1   8        8.25        9.97      5.35 o 
   8  -1   8      159.01      155.24     13.23 o 
   9  -1   8       58.31       54.43      9.54 o 
  -9   0   8        5.75       14.28     10.03 o 
  -8   0   8      129.29      163.22     20.45 o 
  -7   0   8        8.20       17.36      7.33 o 
  -6   0   8      621.62      574.16     21.22 o 
  -5   0   8        0.18        1.16      5.40 o 
  -4   0   8      529.58      478.85     17.36 o 
  -3   0   8      128.61      142.77     10.42 o 
  -2   0   8     1810.02     1757.58     33.96 o 
  -1   0   8      755.59      790.24     19.29 o 
   0   0   8      865.15      888.25     20.06 o 
   1   0   8        0.33       -0.39      3.47 o 
   2   0   8     2406.61     2325.98     32.73 o 
   3   0   8       68.80       62.28      5.44 o 
   4   0   8     1813.72     1775.66     28.51 o 
   5   0   8      125.92      118.04     10.37 o 
   6   0   8       66.78       58.32      8.13 o 
   7   0   8      412.05      401.20     17.58 o 
   8   0   8      632.27      622.78     23.46 o 
   9   0   8       20.96       31.55      8.19 o 
  -9   1   8        1.06       -3.09      9.65 o 
  -8   1   8       72.86       88.36     11.19 o 
  -7   1   8        0.09       11.96      6.17 o 
  -6   1   8      354.39      368.11     16.98 o 
  -5   1   8        1.35       -3.86      5.40 o 
  -4   1   8     1236.82     1232.05     29.71 o 
  -3   1   8      149.78      130.81      9.65 o 
  -2   1   8     1184.68     1139.83     25.08 o 
  -1   1   8      107.45       94.54      6.95 o 
   0   1   8      493.29      412.10     11.58 o 
   1   1   8      280.91      287.08     20.45 o 
   2   1   8     1826.90     1653.79     30.36 o 
   3   1   8     1831.45     1827.98     38.97 o 
   4   1   8     1167.74     1210.20     22.15 o 
   5   1   8       14.62       12.01      4.54 o 
   6   1   8      709.34      696.19     17.76 o 
   7   1   8      171.33      173.64     17.75 o 
   8   1   8      268.51      271.64     21.99 o 
  -8   2   8      173.16      192.16     13.89 o 
  -7   2   8        0.12       10.80      6.56 o 
  -6   2   8      613.73      641.30     22.77 o 
  -5   2   8       52.36       51.70      8.49 o 
  -4   2   8     1029.81     1007.09     27.01 o 
  -3   2   8      311.97      284.76     13.12 o 
  -2   2   8      176.44      142.00     15.05 o 
  -1   2   8       67.17       52.86     12.35 o 
   0   2   8     2353.58     2274.63     64.05 o 
   1   2   8      297.52      280.13     21.22 o 
   2   2   8     1507.88     1429.99     46.69 o 
   3   2   8      371.48      345.73     14.66 o 
   4   2   8      638.24      594.61     19.68 o 
   5   2   8        9.99        8.49      5.40 o 
   6   2   8     1037.98     1081.95     28.55 o 
   7   2   8       35.84       52.09      8.10 o 
   8   2   8      152.54      209.14     18.52 o 
  -8   3   8      294.86      326.05     24.69 o 
  -7   3   8        0.16       10.42      7.72 o 
  -6   3   8      347.25      350.36     23.92 o 
  -5   3   8        1.00        3.09      8.10 o 
  -4   3   8      465.67      441.04     27.01 o 
  -3   3   8        0.61       10.03      8.10 o 
  -2   3   8     1259.71     1225.49     44.76 o 
  -1   3   8      229.75      183.28     17.36 o 
   0   3   8     6445.75     6910.33    149.71 o 
   1   3   8      148.45      145.85     17.36 o 
   2   3   8      169.72      188.30     18.14 o 
   3   3   8      104.76      101.48      9.65 o 
   4   3   8     1212.84     1168.38     28.94 o 
   5   3   8      103.08      120.39     10.03 o 
   6   3   8      939.66      899.82     25.85 o 
   7   3   8        2.07       22.77      8.49 o 
   8   3   8      433.17      486.18     28.55 o 
   9   3   8       37.16       45.15     12.73 o 
  -8   4   8      181.09      223.03     21.61 o 
  -7   4   8        1.98       38.20     10.03 o 
  -6   4   8      155.16      182.90     18.14 o 
  -5   4   8        0.04       14.28      8.10 o 
  -4   4   8      787.55      750.88     36.27 o 
  -3   4   8      193.46      154.73     16.98 o 
  -2   4   8     2856.01     2850.72     79.49 o 
  -1   4   8      302.84      263.54     20.45 o 
   0   4   8      935.76      984.32     38.97 o 
   1   4   8      129.32      125.02     16.21 o 
   2   4   8      868.27      843.10     35.50 o 
   3   4   8       63.54       65.98      8.10 o 
   4   4   8     1673.78     1644.14     36.66 o 
   5   4   8      183.51      163.22     11.58 o 
   6   4   8      277.44      272.80     14.28 o 
   7   4   8       10.36       21.61      9.26 o 
   8   4   8      276.09      312.55     23.54 o 
   9   4   8        2.53       13.12     10.42 o 
  -7   5   8       24.58       56.72     13.12 o 
  -6   5   8      105.06      131.96     18.14 o 
  -5   5   8        0.40       12.35      8.10 o 
  -4   5   8      545.87      483.87     29.33 o 
  -3   5   8        0.62        8.87      9.65 o 
  -2   5   8      911.29      846.96     38.59 o 
  -1   5   8       12.41       13.89      9.65 o 
   0   5   8       82.15       70.23     13.12 o 
   1   5   8       40.16       34.73     10.80 o 
   2   5   8     2916.17     2786.28     75.63 o 
   3   5   8      252.83      255.82     13.89 o 
   4   5   8      429.45      420.97     17.36 o 
   5   5   8      252.20      227.66     13.51 o 
   6   5   8      638.99      659.43     33.18 o 
   7   5   8       25.06       38.59     10.03 o 
   8   5   8      166.18      185.60     21.61 o 
   9   5   8        3.07       27.40     10.42 o 
  -6   6   8      199.67      219.94     21.61 o 
  -5   6   8        9.99       10.80      9.65 o 
  -4   6   8      283.49      259.30     22.77 o 
  -3   6   8       94.79       99.55     16.98 o 
  -2   6   8      396.55      353.45     25.85 o 
  -1   6   8      147.10      145.85     19.29 o 
   0   6   8      690.37      644.00     32.80 o 
   1   6   8      105.90      121.93     16.59 o 
   2   6   8     1332.88     1344.72     47.85 o 
   3   6   8      288.04      240.00     13.89 o 
   4   6   8      976.44      934.55     27.40 o 
   5   6   8       13.89       18.91      8.10 o 
   6   6   8      699.78      639.37     33.18 o 
   7   6   8        7.37       24.31     10.42 o 
   8   6   8       81.79      120.00     18.52 o 
   9   6   8       17.31       28.94     11.19 o 
  -6   7   8      194.58      227.66     22.38 o 
  -5   7   8        2.30       10.42      8.10 o 
  -4   7   8      186.37      188.68     20.84 o 
  -3   7   8        0.35        7.33      8.87 o 
  -2   7   8      291.37      271.64     23.92 o 
  -1   7   8      111.28      107.27     17.36 o 
   0   7   8      693.51      665.99     34.73 o 
   1   7   8      199.13      204.89     19.68 o 
   2   7   8      395.84      376.60     25.08 o 
   3   7   8      143.63      136.98     11.19 o 
   4   7   8      515.71      456.08     27.40 o 
   5   7   8       10.52       17.36      7.72 o 
   6   7   8      180.97      196.40     18.91 o 
   7   7   8       23.08       28.94     11.58 o 
   8   7   8      201.13      210.29     21.22 o 
   9   7   8       43.90       62.89     15.43 o 
  -5   8   8        5.52       13.89     10.03 o 
  -4   8   8      103.70      118.84     20.45 o 
  -3   8   8       27.18       33.96     12.35 o 
  -2   8   8      234.67      230.74     22.38 o 
  -1   8   8       24.46       38.20     12.73 o 
   0   8   8      293.67      259.68     23.15 o 
   1   8   8       12.13       13.51     10.03 o 
   2   8   8      185.98      185.21     18.91 o 
   3   8   8       18.18       17.75      6.56 o 
   4   8   8      356.41      327.59     23.92 o 
   5   8   8       62.66       72.54     13.89 o 
   6   8   8      216.38      200.26     19.68 o 
   7   8   8        4.84       24.31      9.65 o 
   8   8   8      304.27      304.83     26.62 o 
  -4   9   8      106.82      130.03     21.61 o 
  -3   9   8        0.18        1.54      8.10 o 
  -2   9   8      315.55      329.52     26.62 o 
  -1   9   8       48.18       44.76     14.66 o 
   0   9   8      255.96      218.40     21.99 o 
   1   9   8       41.77       40.90     12.73 o 
   3   9   8       46.07       42.44     12.73 o 
   4   9   8      368.05      297.11     24.31 o 
   5   9   8       42.28       43.60     11.96 o 
   6   9   8       92.23      128.88     18.91 o 
   7   9   8       28.80       31.25     11.19 o 
  -2  10   8      162.97      186.37     23.54 o 
  -1  10   8       12.77       28.17     11.58 o 
   0  10   8      302.12      273.96     25.08 o 
   1  10   8       19.70       18.91      9.26 o 
   2  10   8      322.01      300.97     25.08 o 
   3  10   8       21.73       22.77     10.80 o 
   4  10   8       81.39       82.96     16.59 o 
   5  10   8        0.02        0.00      8.10 o 
   6  10   8      217.74      203.35     21.61 o 
   0  11   8      218.43      251.58     23.92 o 
   2  11   8      162.98      183.67     22.77 o 
   3  11   8        3.94       13.89      8.49 o 
   4  11   8      121.83      136.59     21.22 o 
   5  11   8       11.50        9.65     10.03 o 
  -4 -10   9      111.43      128.88     20.84 o 
  -3 -10   9      143.32      114.99     18.52 o 
  -2 -10   9        4.00       12.35      9.65 o 
  -1 -10   9      260.81      262.38     24.69 o 
   0 -10   9       41.63       45.53     13.51 o 
   1 -10   9      137.59      154.34     21.99 o 
  -6  -9   9       69.41       75.63     16.98 o 
  -5  -9   9      119.30      106.88     17.75 o 
  -4  -9   9       12.46       27.40     10.80 o 
  -3  -9   9      485.96      458.40     30.87 o 
  -2  -9   9       94.76      104.57     17.75 o 
  -1  -9   9      258.79      245.79     23.15 o 
   0  -9   9       81.16       87.98     16.98 o 
   1  -9   9      249.27      224.57     14.28 o 
   2  -9   9      127.14      153.96     12.73 o 
   3  -9   9      133.17      158.59     21.99 o 
  -7  -8   9      107.02      137.37     20.45 o 
  -6  -8   9        1.34      -10.80      7.72 o 
  -5  -8   9      336.93      292.48     24.31 o 
  -4  -8   9        6.67        8.87     10.42 o 
  -3  -8   9      910.11      928.37     42.44 o 
  -2  -8   9      281.13      258.91     23.15 o 
  -1  -8   9      493.43      428.30     28.94 o 
   0  -8   9       61.92       71.00      9.26 o 
   1  -8   9      455.26      459.94     20.06 o 
   2  -8   9       51.52       66.75      9.65 o 
   3  -8   9      182.23      210.79     14.28 o 
   4  -8   9        5.15       16.96      5.65 o 
  -7  -7   9      153.71      171.71     20.84 o 
  -6  -7   9        4.56       14.28      8.87 o 
  -5  -7   9      879.07      855.83     40.52 o 
  -4  -7   9      116.59      119.62     17.75 o 
  -3  -7   9      614.93      534.03     30.48 o 
  -2  -7   9       19.88       24.31     10.80 o 
  -1  -7   9      678.97      677.57     22.77 o 
   0  -7   9       55.61       77.94      9.65 o 
   1  -7   9      350.47      341.10     16.98 o 
   2  -7   9       66.47       77.17     10.03 o 
   3  -7   9      647.79      634.41     24.42 o 
   4  -7   9      192.99      202.19     13.78 o 
   5  -7   9      146.33      158.88     16.98 o 
  -8  -6   9        1.36       17.75      9.65 o 
  -7  -6   9      297.80      281.29     23.92 o 
  -6  -6   9       62.43       56.34     13.51 o 
  -5  -6   9      714.23      739.30     36.27 o 
  -4  -6   9       25.73       30.10     11.58 o 
  -3  -6   9       36.22       32.03     10.80 o 
  -2  -6   9      107.32      108.81      9.65 o 
  -1  -6   9     1159.33     1192.69     30.87 o 
   0  -6   9      129.47      147.40     11.58 o 
   1  -6   9      542.33      528.63     20.45 o 
   2  -6   9      228.53      225.34     13.51 o 
   3  -6   9      820.56      818.38     57.30 o 
   4  -6   9      297.66      277.55     15.80 o 
   5  -6   9       95.73      106.14     11.77 o 
   6  -6   9       13.14       32.85      7.31 o 
  -8  -5   9        1.17       13.12      9.65 o 
  -7  -5   9      539.32      504.32     30.87 o 
  -6  -5   9      371.91      358.85     25.47 o 
  -5  -5   9      241.19      239.23     20.45 o 
  -4  -5   9        2.99       -1.16      8.10 o 
  -3  -5   9      375.49      401.68     16.98 o 
  -2  -5   9      269.95      258.52     13.51 o 
  -1  -5   9     1265.65     1226.64     30.48 o 
   0  -5   9      134.62      138.14     11.58 o 
   1  -5   9     1086.56     1031.40     28.55 o 
   2  -5   9      167.44      165.92     11.96 o 
   3  -5   9      479.95      472.50     19.50 o 
   4  -5   9       52.25       61.72      8.95 o 
   5  -5   9      516.68      488.08     21.14 o 
   6  -5   9       63.76       69.81     14.28 o 
   7  -5   9      183.10      203.17     19.68 o 
  -8  -4   9        6.75       23.15     11.58 o 
  -7  -4   9      347.90      374.28     26.62 o 
  -6  -4   9        0.55        1.93      8.87 o 
  -5  -4   9      200.14      179.81     17.75 o 
  -4  -4   9        7.48        3.47      5.79 o 
  -3  -4   9     1801.60     1872.18     39.74 o 
  -2  -4   9       83.43       73.70      9.26 o 
  -1  -4   9      422.64      370.04     15.82 o 
   0  -4   9      100.27       97.62      9.65 o 
   1  -4   9     1307.77     1272.95     31.25 o 
   2  -4   9        1.15        4.63      5.79 o 
   3  -4   9      136.13      138.87     12.54 o 
   4  -4   9       16.96       20.63      5.82 o 
   5  -4   9      669.01      626.97     23.54 o 
   6  -4   9      221.90      208.33     14.18 o 
   7  -4   9       49.26       58.33     12.35 o 
  -9  -3   9      198.62      211.06     22.38 o 
  -8  -3   9        2.16        4.24     10.03 o 
  -7  -3   9      100.36       99.17     16.21 o 
  -6  -3   9      202.22      166.69     17.75 o 
  -5  -3   9      837.76      798.73     34.73 o 
  -4  -3   9      426.17      416.73     17.75 o 
  -3  -3   9     1025.38      957.31     32.03 o 
  -2  -3   9       47.83       45.15      8.10 o 
  -1  -3   9      948.87      905.61     24.31 o 
   0  -3   9       35.29       29.71      6.56 o 
   1  -3   9      612.01      554.86     18.91 o 
   2  -3   9       78.74       70.23      8.87 o 
   3  -3   9      566.60      540.40     19.67 o 
   4  -3   9      350.75      327.82     15.88 o 
   5  -3   9      683.53      644.92     23.07 o 
   6  -3   9       83.24       94.72     16.21 o 
   7  -3   9      166.10      152.91     12.96 o 
   8  -3   9        4.47       10.28      6.68 o 
  -9  -2   9       59.48       55.95     14.66 o 
  -8  -2   9        3.82        3.86      9.26 o 
  -7  -2   9      391.31      408.62     27.01 o 
  -6  -2   9        4.99        3.86      8.87 o 
  -5  -2   9      995.65     1035.26     28.55 o 
  -4  -2   9      528.73      527.85     18.91 o 
  -3  -2   9     1017.47      992.81     26.24 o 
  -2  -2   9        2.57        2.70      5.79 o 
  -1  -2   9     2510.01     2432.06     45.92 o 
   0  -2   9      131.86      119.62      9.65 o 
   1  -2   9     1459.36     1393.33     30.87 o 
   2  -2   9      202.95      201.42     11.58 o 
   3  -2   9     1628.31     1566.73     35.11 o 
   4  -2   9      361.76      332.02     15.37 o 
   5  -2   9      303.33      282.20     14.54 o 
   6  -2   9       49.56       58.11      8.84 o 
   7  -2   9      433.02      393.76     18.80 o 
   8  -2   9       36.27       48.20     12.35 o 
  -9  -1   9       90.99      110.36     17.75 o 
  -8  -1   9        0.14        6.56      8.87 o 
  -7  -1   9      627.47      647.47     33.57 o 
  -6  -1   9      160.58      150.48     11.58 o 
  -5  -1   9      576.11      542.90     20.06 o 
  -4  -1   9       10.36       18.91      6.95 o 
  -3  -1   9     1852.27     1834.76     37.81 o 
  -2  -1   9       27.50       40.52      6.95 o 
  -1  -1   9     1775.89     1834.76     35.88 o 
   0  -1   9      165.95      153.57      9.65 o 
   1  -1   9     2253.47     2239.52     41.29 o 
   2  -1   9      308.49      257.37     20.84 o 
   3  -1   9      947.79      921.06     24.29 o 
   4  -1   9        4.91       -1.37      5.28 o 
   5  -1   9      326.57      301.20     14.89 o 
   6  -1   9       27.77       36.98     12.35 o 
   7  -1   9      731.28      737.90     25.46 o 
   8  -1   9      113.04      126.95     18.14 o 
  -8   0   9       17.06        7.33     10.03 o 
  -7   0   9      307.05      329.52     16.98 o 
  -6   0   9       45.23       50.16      8.49 o 
  -5   0   9      198.54      174.41     12.35 o 
  -4   0   9      216.55      194.09     12.35 o 
  -3   0   9     1634.22     1644.91     34.73 o 
  -2   0   9      145.76      137.75      9.65 o 
  -1   0   9      695.35      669.08     20.06 o 
   0   0   9       97.31       93.76      7.33 o 
   1   0   9     1237.32     1162.98     42.44 o 
   2   0   9      557.20      494.28     16.59 o 
   3   0   9     1533.61     1542.28     32.41 o 
   4   0   9       59.61       72.16     14.28 o 
   5   0   9     1005.50      945.74     39.74 o 
   6   0   9      547.55      518.98     30.10 o 
   7   0   9      197.11      175.95     18.14 o 
   8   0   9       33.70       25.08     10.80 o 
   9   0   9       82.53      113.44     17.36 o 
  -8   1   9        8.16       26.24      7.72 o 
  -7   1   9       36.66       64.44      9.26 o 
  -6   1   9       23.68       30.48      7.33 o 
  -5   1   9      422.62      405.92     17.36 o 
  -4   1   9       59.26       76.01     13.89 o 
  -3   1   9      971.68      921.43     38.20 o 
  -2   1   9      274.41      271.64     21.22 o 
  -1   1   9      577.22      573.00     29.33 o 
   0   1   9       30.30       32.41     10.03 o 
   1   1   9      758.71      693.77     32.41 o 
   2   1   9       39.81       46.30     12.35 o 
   3   1   9     1689.39     1651.86     35.11 o 
   4   1   9       99.46      116.53     10.03 o 
   5   1   9      870.66      848.12     24.69 o 
   6   1   9      287.30      254.67     20.84 o 
   7   1   9       41.54       51.32     13.12 o 
   8   1   9       64.69       79.87     14.28 o 
  -8   2   9        9.53       33.96     10.42 o 
  -7   2   9      146.60      164.76     17.36 o 
  -6   2   9        3.96       13.89      7.72 o 
  -5   2   9      884.04      900.98     40.13 o 
  -4   2   9      183.22      180.20     18.14 o 
  -3   2   9      219.42      238.07     20.45 o 
  -2   2   9       23.76       25.47     10.03 o 
  -1   2   9     1333.02     1301.50     47.07 o 
   0   2   9       95.53       89.13     15.05 o 
   1   2   9      907.48      813.00     35.11 o 
   2   2   9       21.04       16.98      9.26 o 
   3   2   9     1212.96     1196.16     29.33 o 
   4   2   9      656.08      640.91     21.22 o 
   5   2   9      515.60      510.88     18.91 o 
   6   2   9        8.18       19.29      6.56 o 
   7   2   9      579.50      593.84     31.64 o 
  -8   3   9       29.47       50.93     11.58 o 
  -7   3   9      386.90      414.41     28.17 o 
  -6   3   9       47.26       60.58     13.12 o 
  -5   3   9      475.57      498.14     29.71 o 
  -4   3   9       10.85       20.06     10.03 o 
  -3   3   9      352.06      342.64     24.31 o 
  -2   3   9       24.20       26.62     10.80 o 
  -1   3   9     2059.54     1972.12     61.74 o 
   0   3   9       54.07       40.90     11.96 o 
   1   3   9     1605.64     1542.27     52.09 o 
   2   3   9        2.92        5.02      7.72 o 
   3   3   9      807.56      774.03     23.54 o 
   4   3   9       50.40       64.05      8.10 o 
   5   3   9      342.41      313.32     15.05 o 
   6   3   9        2.19       11.58      5.79 o 
   7   3   9      831.46      835.38     26.24 o 
   8   3   9       11.44       27.01     10.03 o 
  -7   4   9      221.52      239.62     22.77 o 
  -6   4   9        6.29       19.68      9.26 o 
  -5   4   9      247.55      213.38     20.45 o 
  -4   4   9       97.19       78.72     14.66 o 
  -3   4   9     1150.00     1044.52     44.37 o 
  -2   4   9        0.40        0.00      8.87 o 
  -1   4   9      931.32      903.68     39.36 o 
   0   4   9        1.07       -2.70      6.95 o 
   2   4   9       34.84       25.85     10.42 o 
   3   4   9      364.89      362.71     15.82 o 
   4   4   9       90.20      111.13     10.80 o 
   5   4   9      448.41      463.03     18.91 o 
   6   4   9      129.01      141.61     11.19 o 
   7   4   9      306.14      290.94     22.38 o 
   8   4   9        3.82       28.17      9.65 o 
   9   4   9      115.87      156.66     20.06 o 
  -7   5   9       35.28       62.12     14.66 o 
  -6   5   9       32.07       34.73     11.58 o 
  -5   5   9      175.82      185.21     21.61 o 
  -4   5   9       12.59       30.87     10.80 o 
  -3   5   9      856.30      805.67     39.74 o 
  -2   5   9       31.63       33.96     12.73 o 
  -1   5   9      308.59      280.90     23.92 o 
   0   5   9        6.81        6.56      8.87 o 
   1   5   9      881.47      800.66     37.04 o 
   2   5   9       45.73       28.55     11.58 o 
   3   5   9      407.49      399.36     17.75 o 
   4   5   9       64.76       59.81      8.87 o 
   5   5   9      850.45      888.25     27.01 o 
   6   5   9      168.15      166.69     16.98 o 
   7   5   9       77.67      122.70     17.36 o 
   8   5   9        4.26       18.14      9.26 o 
   9   5   9      190.95      245.79     23.54 o 
  -6   6   9        1.23       17.75     10.42 o 
  -5   6   9      301.11      309.46     25.85 o 
  -4   6   9       60.38       45.15     12.73 o 
  -3   6   9      167.03      168.62     21.61 o 
  -2   6   9        4.89        1.54      8.87 o 
  -1   6   9      526.63      495.44     30.87 o 
   0   6   9        0.57        2.70      8.10 o 
   1   6   9      306.85      254.28     22.38 o 
   2   6   9      183.91      162.83     19.68 o 
   3   6   9     1323.27     1271.02     33.57 o 
   4   6   9      288.73      281.29     15.43 o 
   5   6   9      606.68      549.85     30.48 o 
   6   6   9       11.99       26.24      8.87 o 
   7   6   9      153.78      179.04     21.61 o 
   8   6   9       33.13       41.67     13.12 o 
  -5   7   9      171.11      180.20     20.06 o 
  -4   7   9        1.31       11.19     10.42 o 
  -3   7   9       55.79       69.84     16.21 o 
  -2   7   9        7.95       12.35     11.19 o 
  -1   7   9      572.36      541.36     33.18 o 
   0   7   9        3.72       -2.32      8.10 o 
   1   7   9      582.97      502.77     30.87 o 
   2   7   9       14.68       20.06     10.80 o 
   3   7   9      797.28      773.65     25.85 o 
   4   7   9        0.61       11.58      7.33 o 
   5   7   9      164.02      155.50     16.98 o 
   6   7   9        9.96       10.80      7.33 o 
   7   7   9      462.32      490.04     31.25 o 
   8   7   9       79.44       88.75     16.59 o 
  -4   8   9       32.73       28.94     11.96 o 
  -3   8   9      176.82      191.00     24.31 o 
  -2   8   9       13.56       37.04     13.89 o 
  -1   8   9      232.70      221.87     23.15 o 
   0   8   9        0.11        7.72      9.65 o 
   1   8   9      416.67      368.49     27.01 o 
   2   8   9       22.31       16.59     10.42 o 
   3   8   9       42.36       59.04     12.73 o 
   4   8   9       13.44       15.05      6.56 o 
   5   8   9      240.23      245.41     21.61 o 
   6   8   9       33.01       56.72     12.73 o 
   7   8   9      222.12      233.44     22.38 o 
  -3   9   9      190.97      207.98     23.15 o 
  -2   9   9        6.15       13.51      9.65 o 
  -1   9   9      109.99      121.93     20.84 o 
   0   9   9        0.00       11.58     10.80 o 
   1   9   9      137.89      153.57     20.45 o 
   2   9   9        2.22        1.93      7.72 o 
   3   9   9      129.83      139.29     19.29 o 
   4   9   9        1.08       13.12      7.33 o 
   5   9   9      307.54      302.90     24.69 o 
   6   9   9       48.01       58.26     13.51 o 
   7   9   9       54.69       88.75     17.75 o 
  -2  10   9        4.69       21.61     10.80 o 
  -1  10   9      156.13      161.29     22.38 o 
   0  10   9        0.93       17.36     10.42 o 
   1  10   9      159.58      147.01     20.45 o 
   3  10   9      248.48      234.60     22.77 o 
   4  10   9       26.03       26.24     11.19 o 
   5  10   9      188.91      184.44     22.38 o 
   6  10   9        8.39       30.48     10.03 o 
   2  11   9        1.90        4.24      9.65 o 
   3  11   9      150.03      147.01     21.61 o 
  -5  -9  10       61.60       81.03     16.59 o 
  -4  -9  10      115.18      148.56     20.45 o 
  -3  -9  10       15.97       21.99     10.80 o 
  -2  -9  10      223.36      215.69     21.99 o 
  -1  -9  10        5.47        5.40      8.10 o 
   0  -9  10      409.47      395.50     29.33 o 
   1  -9  10      246.56      282.45     16.21 o 
   2  -9  10       49.15       58.65      9.26 o 
  -6  -8  10      216.27      201.42     21.22 o 
  -5  -8  10       11.39       16.21     10.42 o 
  -4  -8  10      284.63      261.23     22.77 o 
  -3  -8  10        0.18       11.96      9.65 o 
  -2  -8  10      864.76      798.73     39.74 o 
  -1  -8  10      291.99      280.90     24.31 o 
   0  -8  10      146.31      155.50     12.35 o 
   1  -8  10       30.31       46.30      8.49 o 
   2  -8  10      157.41      171.71     13.12 o 
   3  -8  10        5.28       28.86      6.95 o 
  -7  -7  10        1.30        8.49      8.87 o 
  -6  -7  10      324.85      355.38     26.62 o 
  -5  -7  10       12.71       14.28     10.80 o 
  -4  -7  10      743.60      783.68     38.59 o 
  -3  -7  10       48.83       47.85     13.51 o 
  -2  -7  10      547.37      527.85     31.25 o 
  -1  -7  10       97.32      133.51     11.58 o 
   0  -7  10      111.25      131.58     11.96 o 
   1  -7  10        8.59       14.28      6.56 o 
   2  -7  10     1043.84     1030.63     31.64 o 
   3  -7  10      194.99      240.31     15.21 o 
   4  -7  10       96.21      114.66     12.54 o 
  -7  -6  10        6.07        6.56      8.87 o 
  -6  -6  10      317.58      317.56     24.69 o 
  -5  -6  10       21.09       27.01     11.96 o 
  -4  -6  10      444.86      445.67     28.17 o 
  -3  -6  10      174.86      168.62     18.91 o 
  -2  -6  10      196.90      206.05     13.12 o 
  -1  -6  10        0.74       14.66      5.79 o 
   0  -6  10      994.01      973.13     28.55 o 
   1  -6  10      230.91      228.81     13.89 o 
   2  -6  10      566.15      563.35     21.99 o 
   3  -6  10      247.01      231.88     14.87 o 
   4  -6  10       77.99       86.71     10.75 o 
   5  -6  10       47.22       67.55     10.37 o 
  -8  -5  10      162.67      173.25     21.61 o 
  -7  -5  10       60.32       70.61     14.28 o 
  -6  -5  10      213.87      210.68     20.45 o 
  -5  -5  10      107.29      116.92     16.59 o 
  -4  -5  10      322.45      290.94     21.99 o 
  -3  -5  10       55.41       62.51      8.87 o 
  -2  -5  10      204.20      212.99     12.73 o 
  -1  -5  10       41.21       45.92      7.72 o 
   0  -5  10     1665.33     1641.05     38.20 o 
   1  -5  10      552.79      546.76     20.84 o 
   2  -5  10      191.42      179.81     12.35 o 
   3  -5  10       85.47       97.59     10.75 o 
   4  -5  10      667.40      644.08     24.39 o 
   5  -5  10      119.05      133.75     15.82 o 
   6  -5  10      172.95      187.03     28.94 o 
  -8  -4  10      301.91      291.71     24.69 o 
  -7  -4  10       14.52       24.69     11.19 o 
  -6  -4  10      167.58      188.30     18.91 o 
  -5  -4  10       68.73       76.40     13.89 o 
  -4  -4  10      378.65      352.67     23.15 o 
  -3  -4  10        5.72       16.21      6.56 o 
  -2  -4  10      935.13      983.55     27.40 o 
  -1  -4  10      604.84      562.58     20.06 o 
   0  -4  10     1110.64     1070.37     28.55 o 
   1  -4  10       62.26       78.72      9.65 o 
   2  -4  10      466.90      434.48     18.14 o 
   3  -4  10       28.29       35.43      7.47 o 
   4  -4  10      411.12      449.68     19.28 o 
   5  -4  10      228.37      210.00     14.17 o 
   6  -4  10      223.61      213.25     14.55 o 
   7  -4  10       49.27       56.92     10.10 o 
  -8  -3  10      102.77      124.63     18.14 o 
  -7  -3  10        0.97       17.75     10.42 o 
  -6  -3  10      228.69      240.39     20.45 o 
  -5  -3  10        4.60        6.95      8.10 o 
  -4  -3  10      805.22      856.61     25.47 o 
  -3  -3  10       76.12       89.52      9.65 o 
  -2  -3  10     1829.71     1850.58     39.74 o 
  -1  -3  10      218.76      209.91     13.12 o 
   0  -3  10       17.24       10.80      6.17 o 
   1  -3  10      135.13      139.29     11.58 o 
   2  -3  10      823.92      778.66     23.92 o 
   3  -3  10      165.35      162.43     11.75 o 
   4  -3  10      262.67      237.92     25.47 o 
   5  -3  10      126.21      139.43     11.56 o 
   6  -3  10      319.24      308.51     16.58 o 
   7  -3  10       50.97       61.10      9.61 o 
  -8  -2  10       73.37      108.81     16.59 o 
  -7  -2  10        4.47        6.56      9.26 o 
  -6  -2  10      635.80      606.95     31.25 o 
  -5  -2  10        1.05        3.86      5.79 o 
  -4  -2  10      968.17     1030.24     28.17 o 
  -3  -2  10      281.47      257.75     13.89 o 
  -2  -2  10      526.20      498.14     18.14 o 
  -1  -2  10       15.56       16.21      6.56 o 
   0  -2  10      496.97      471.13     17.36 o 
   1  -2  10      135.43      119.23     10.42 o 
   2  -2  10     1599.12     1593.59     35.11 o 
   3  -2  10      604.17      583.19     20.65 o 
   4  -2  10      375.98      335.86     15.82 o 
   5  -2  10        1.16       10.88      6.17 o 
   6  -2  10      357.05      308.69     25.08 o 
   7  -2  10       60.40       76.40     15.82 o 
   8  -2  10      129.11      155.50     20.84 o 
  -8  -1  10      274.46      304.06     24.69 o 
  -7  -1  10       35.21       51.70     12.35 o 
  -6  -1  10      564.96      583.42     21.99 o 
  -5  -1  10       27.84       37.04      7.72 o 
  -4  -1  10      648.33      618.53     21.22 o 
  -3  -1  10        0.17        2.32      5.79 o 
  -2  -1  10      754.05      762.84     22.38 o 
  -1  -1  10        4.77        3.09      8.87 o 
   0  -1  10     3265.44     3481.98     90.68 o 
   1  -1  10      590.06      561.81     30.48 o 
   2  -1  10      395.66      365.79     24.69 o 
   3  -1  10       12.99        9.65      9.65 o 
   4  -1  10      970.52      931.08     40.90 o 
   5  -1  10       15.77       13.51      9.65 o 
   6  -1  10      336.88      311.00     25.47 o 
   7  -1  10        7.90       11.19      9.65 o 
   8  -1  10       97.99      113.44     18.14 o 
  -7   0  10       16.19       41.29     11.58 o 
  -6   0  10      295.90      324.12     23.54 o 
  -5   0  10        0.03       13.12      9.65 o 
  -4   0  10      337.00      331.07     23.54 o 
  -3   0  10       19.98       21.99     10.42 o 
  -2   0  10     1261.84     1287.99     48.23 o 
  -1   0  10      208.77      190.23     18.91 o 
   0   0  10     1105.33     1137.90     44.37 o 
   1   0  10      131.08      136.98     18.14 o 
   2   0  10      499.56      425.60     27.40 o 
   3   0  10        8.86       16.21     11.58 o 
   4   0  10     1605.92     1532.63     54.41 o 
   5   0  10      213.04      182.90     20.84 o 
   6   0  10       41.14       46.30     12.73 o 
   7   0  10       89.37       86.82     16.21 o 
   8   0  10      239.52      253.51     22.38 o 
  -7   1  10        7.00       23.54      9.65 o 
  -6   1  10      202.67      215.31     20.45 o 
  -5   1  10       19.47       23.15     10.80 o 
  -4   1  10      250.00      233.44     20.45 o 
  -3   1  10       72.16       76.40     15.43 o 
  -2   1  10      912.62      894.03     39.74 o 
  -1   1  10      312.08      280.13     22.77 o 
   0   1  10      697.89      694.54     34.34 o 
   1   1  10       18.66       27.78     11.19 o 
   2   1  10     1394.36     1391.79     50.55 o 
   3   1  10      474.55      432.55     17.36 o 
   4   1  10      802.31      812.23     37.81 o 
   5   1  10      142.45      108.81     16.98 o 
   6   1  10      317.52      302.90     23.92 o 
   7   1  10      138.17      172.86     20.84 o 
   8   1  10      318.36      301.36     24.31 o 
  -7   2  10        2.34       25.08      9.65 o 
  -6   2  10      281.63      289.78     23.54 o 
  -5   2  10       24.31       43.99     12.35 o 
  -4   2  10      478.41      419.81     27.40 o 
  -3   2  10      115.38       98.78     15.82 o 
  -2   2  10      466.41      469.59     28.94 o 
  -1   2  10        5.46        3.09      8.87 o 
   0   2  10      851.58      765.93     36.27 o 
   1   2  10        2.09        8.10      9.65 o 
   2   2  10     1236.50     1127.86     44.37 o 
   3   2  10      283.52      270.87     14.28 o 
   4   2  10      323.44      299.43     14.66 o 
   5   2  10       14.10       29.71      6.56 o 
   6   2  10      834.94      782.91     37.43 o 
   7   2  10       14.32        8.10      8.49 o 
  -7   3  10        0.56       11.96     10.03 o 
  -6   3  10      209.29      249.65     22.38 o 
  -5   3  10        0.23       24.31      9.26 o 
  -4   3  10      438.47      409.78     27.78 o 
  -3   3  10       36.15       31.25     11.58 o 
  -2   3  10      220.11      212.61     20.84 o 
  -1   3  10       11.47        1.54      9.65 o 
   0   3  10     1510.38     1477.06     53.63 o 
   1   3  10      171.94      166.69     19.68 o 
   2   3  10      680.87      651.71     33.18 o 
   3   3  10       12.39       22.77      6.17 o 
   4   3  10      162.98      162.06     11.96 o 
   5   3  10       50.43       65.21      8.87 o 
   6   3  10      525.08      535.96     20.84 o 
   7   3  10        8.76       14.66      8.10 o 
  -7   4  10        0.22       16.59     10.03 o 
  -6   4  10       92.97      117.69     18.14 o 
  -5   4  10        2.14       23.54     10.03 o 
  -4   4  10      481.57      462.26     29.71 o 
  -3   4  10        8.63       17.75     10.03 o 
  -2   4  10      879.98      757.83     38.20 o 
  -1   4  10        7.03        4.63     10.42 o 
   0   4  10      844.39      842.71     40.13 o 
   1   4  10      133.46      125.79     17.75 o 
   2   4  10      213.11      229.59     21.61 o 
   3   4  10       35.36       41.67      7.72 o 
   4   4  10      525.44      534.03     20.45 o 
   5   4  10       28.02       35.88      7.72 o 
   6   4  10      279.42      280.90     15.43 o 
   7   4  10        3.05       11.19      8.87 o 
   8   4  10      334.81      358.85     26.24 o 
  -6   5  10       89.10      114.21     18.52 o 
  -5   5  10        1.30       15.82      8.87 o 
  -4   5  10      367.19      358.85     27.40 o 
  -3   5  10       37.13       62.89     14.28 o 
  -2   5  10      832.66      756.28     39.36 o 
  -1   5  10        4.63        4.24     10.03 o 
   0   5  10       33.70       49.00     14.28 o 
   1   5  10       39.86       42.83     13.51 o 
   2   5  10      723.59      669.85     34.73 o 
   3   5  10       27.32       28.17      7.33 o 
   4   5  10      535.61      498.14     20.45 o 
   5   5  10       26.28       42.06      8.10 o 
   6   5  10      179.33      226.50     19.68 o 
   7   5  10       22.30       38.59     11.58 o 
   8   5  10       87.42      110.74     16.98 o 
  -5   6  10        1.09       10.80     10.03 o 
  -4   6  10       91.06      131.58     19.29 o 
  -3   6  10       33.15       64.44     16.59 o 
  -2   6  10      411.02      398.98     29.71 o 
  -1   6  10       13.56       17.36     11.58 o 
   0   6  10      177.34      167.85     20.84 o 
   1   6  10       10.01        5.02     10.03 o 
   2   6  10     1054.30     1041.43     45.53 o 
   3   6  10      243.60      210.68     13.89 o 
   4   6  10      438.05      455.70     20.06 o 
   5   6  10       20.57       34.73     10.42 o 
   6   6  10      342.48      363.86     25.47 o 
   7   6  10       38.43       49.39     13.12 o 
   8   6  10       78.63       74.86     17.36 o 
  -5   7  10        0.07       24.31     10.80 o 
  -4   7  10      108.13      124.63     20.06 o 
  -3   7  10       22.20       23.54     13.12 o 
  -2   7  10      179.83      169.01     22.38 o 
  -1   7  10        0.01        9.65     10.03 o 
   0   7  10      621.35      585.73     35.11 o 
   1   7  10        8.83       28.17     12.35 o 
   2   7  10      563.39      625.48     35.11 o 
   3   7  10        4.24        9.26      6.17 o 
   4   7  10      420.07      385.09     26.24 o 
   6   7  10      207.07      229.20     21.22 o 
   7   7  10       23.66       40.13     11.96 o 
  -4   8  10      107.01      116.53     20.84 o 
  -3   8  10       11.84       14.66     10.03 o 
  -2   8  10       39.31       35.11     13.89 o 
  -1   8  10        4.57       20.45     10.80 o 
   0   8  10      496.97      525.15     34.73 o 
   1   8  10        2.78       17.75     11.58 o 
   2   8  10       89.44       88.36     17.36 o 
   3   8  10       51.37       52.48     11.96 o 
   4   8  10      162.91      175.95     20.84 o 
   5   8  10       35.94       52.09     11.96 o 
   6   8  10       99.83      138.52     19.68 o 
   7   8  10       16.16       30.10     11.58 o 
  -2   9  10       99.84      126.18     21.61 o 
  -1   9  10        7.63       10.42      9.65 o 
   0   9  10       85.80      116.14     20.06 o 
   1   9  10        0.44       -0.77      8.10 o 
   2   9  10       50.63       77.94     15.82 o 
   3   9  10        1.38       12.35      6.95 o 
   4   9  10      188.96      194.86     20.45 o 
   5   9  10        5.79       28.17      8.10 o 
   6   9  10       71.17      109.97     18.14 o 
   0  10  10       38.94       37.43     13.89 o 
   1  10  10        0.11        3.47      9.26 o 
   3  10  10       18.50       32.80     10.80 o 
   4  10  10      102.93      106.88     18.14 o 
  -3  -9  11       88.92      115.37     18.91 o 
  -2  -9  11       20.35       33.96     11.58 o 
  -1  -9  11      235.03      257.37     23.92 o 
   0  -9  11       31.59       54.02     13.89 o 
  -5  -8  11      112.86      151.26     20.84 o 
  -4  -8  11       14.63       15.82     10.03 o 
  -3  -8  11      341.88      327.59     25.85 o 
  -2  -8  11      132.43      155.11     20.45 o 
  -1  -8  11      226.94      206.43     20.84 o 
   0  -8  11       49.52       74.08     10.03 o 
   1  -8  11      228.78      248.49     15.43 o 
   2  -8  11       82.02      106.88     11.96 o 
  -6  -7  11        0.03       -2.70      8.87 o 
  -5  -7  11      400.40      384.70     28.17 o 
  -4  -7  11       13.11        9.26     10.03 o 
  -3  -7  11      588.32      588.43     33.57 o 
  -2  -7  11      105.90      112.67     17.36 o 
  -1  -7  11      301.16      282.45     15.82 o 
   0  -7  11       41.57       59.81      9.26 o 
   1  -7  11      241.45      242.70     15.05 o 
   2  -7  11       38.50       60.97      9.65 o 
   3  -7  11      155.72      188.03     14.50 o 
  -6  -6  11        5.05       15.05      9.65 o 
  -5  -6  11      498.63      499.30     30.87 o 
  -4  -6  11      109.38      137.37     18.91 o 
  -3  -6  11      239.94      230.36     20.45 o 
  -2  -6  11       21.90       42.83      8.10 o 
  -1  -6  11      439.35      444.12     19.29 o 
   0  -6  11       99.41      130.42     11.19 o 
   1  -6  11      312.67      299.81     16.21 o 
   2  -6  11       68.60       81.80     10.42 o 
   3  -6  11      457.73      442.56     20.46 o 
   4  -6  11      237.10      258.88     19.10 o 
   5  -6  11       86.81      119.64     12.63 o 
  -7  -5  11      255.00      290.55     23.92 o 
  -6  -5  11       58.76       77.56     14.66 o 
  -5  -5  11      102.62      111.90     16.59 o 
  -4  -5  11      125.30      130.42     17.75 o 
  -3  -5  11      158.73      180.58     12.35 o 
  -2  -5  11       96.49       97.24     10.42 o 
  -1  -5  11      891.28      907.92     27.40 o 
   0  -5  11      145.35      167.08     12.73 o 
   1  -5  11      594.67      595.76     22.38 o 
   2  -5  11      137.99      154.73     12.35 o 
   3  -5  11      369.86      366.46     18.11 o 
   4  -5  11      206.19      201.49     15.43 o 
   5  -5  11      100.83      103.45     13.12 o 
  -7  -4  11      332.88      358.46     25.85 o 
  -6  -4  11      164.73      163.60     17.75 o 
  -5  -4  11       29.63       33.18     10.80 o 
  -4  -4  11       12.33       17.36      8.87 o 
  -3  -4  11      982.72     1039.12     29.33 o 
  -2  -4  11       63.64       81.42     10.03 o 
  -1  -4  11      480.40      467.27     18.91 o 
   0  -4  11      173.34      182.51     12.35 o 
   1  -4  11      921.37      926.45     27.40 o 
   2  -4  11       23.23       43.22      7.33 o 
   3  -4  11      162.55      163.29     12.08 o 
   4  -4  11       49.73       60.01      9.11 o 
   5  -4  11      496.19      479.27     21.47 o 
   6  -4  11      126.86      135.82     20.84 o 
  -7  -3  11      113.01      144.70     18.14 o 
  -6  -3  11        5.06       20.06     10.03 o 
  -5  -3  11      281.20      273.19     21.22 o 
  -4  -3  11       20.34       29.71      7.33 o 
  -3  -3  11     1214.43     1283.75     32.80 o 
  -2  -3  11       12.43       22.38      6.95 o 
  -1  -3  11      121.19      150.48     11.58 o 
   0  -3  11       33.79       34.34      7.33 o 
   1  -3  11      439.16      453.00     18.14 o 
   2  -3  11       15.63       19.68      6.17 o 
   3  -3  11      299.39      282.83     22.77 o 
   4  -3  11        8.54        7.33     10.03 o 
   5  -3  11      391.80      366.57     27.78 o 
   6  -3  11      196.23      196.40     21.61 o 
   7  -3  11       27.36       21.99     10.80 o 
  -7  -2  11       68.47       62.51     13.51 o 
  -6  -2  11       38.00       37.81     10.80 o 
  -5  -2  11      805.92      850.82     27.01 o 
  -4  -2  11      184.40      223.41     20.45 o 
  -3  -2  11      293.18      314.47     23.92 o 
  -2  -2  11        0.33       14.66     10.42 o 
  -1  -2  11      426.12      438.33     27.40 o 
   0  -2  11       22.00       18.91     11.19 o 
   1  -2  11      134.94      158.20     19.68 o 
   2  -2  11      239.96      212.61     20.45 o 
   3  -2  11     1121.45      976.99     43.22 o 
   4  -2  11       66.38       61.35     15.05 o 
   5  -2  11      104.78      106.11     17.75 o 
   6  -2  11       51.89       57.49     15.05 o 
   7  -2  11      134.39      118.84     18.52 o 
  -6  -1  11       34.02       32.03     13.51 o 
  -5  -1  11      641.99      679.50     35.50 o 
  -4  -1  11       50.03       92.61     16.21 o 
  -3  -1  11      186.68      155.11     20.06 o 
  -2  -1  11        5.95        9.65     10.03 o 
  -1  -1  11     1327.96     1200.79     47.07 o 
   0  -1  11      120.01      116.53     18.14 o 
   1  -1  11      781.41      736.99     36.66 o 
   2  -1  11      239.02      222.64     20.45 o 
   3  -1  11      924.26      860.08     40.13 o 
   4  -1  11      128.21      114.21     17.36 o 
   5  -1  11      100.55      101.09     16.98 o 
   6  -1  11       18.87       20.06     11.96 o 
   7  -1  11      340.29      342.26     27.01 o 
  -6   0  11       74.49       80.26     15.43 o 
  -5   0  11      212.71      226.88     21.22 o 
  -4   0  11       48.75       63.67     14.66 o 
  -3   0  11      609.85      600.01     33.57 o 
  -2   0  11       85.00       73.70     15.43 o 
  -1   0  11     1231.00     1304.59     50.55 o 
   0   0  11      100.58       94.15     16.59 o 
   1   0  11     1478.12     1436.55     52.86 o 
   2   0  11      168.08      148.94     20.45 o 
   3   0  11      264.66      231.13     21.61 o 
   4   0  11        4.60       11.96     10.42 o 
   5   0  11      378.71      343.03     25.85 o 
   6   0  11       52.03       38.59     12.73 o 
   7   0  11      349.82      361.16     27.78 o 
   8   0  11       64.39       49.78     12.73 o 
  -7   1  11       62.40       86.43     15.82 o 
  -6   1  11        1.25       27.40      9.65 o 
  -5   1  11      122.62      170.16     20.45 o 
  -4   1  11       15.96       40.13     12.35 o 
  -3   1  11      706.60      730.04     37.43 o 
  -2   1  11      246.11      201.42     21.22 o 
  -1   1  11      577.94      537.11     31.64 o 
   0   1  11       48.70       39.36     13.12 o 
   1   1  11     1086.63     1062.65     44.76 o 
   2   1  11       44.22       33.18     12.73 o 
   3   1  11      347.46      307.53     24.31 o 
   4   1  11       10.10        8.87     10.42 o 
   5   1  11      702.72      683.74     36.27 o 
   6   1  11      373.89      366.95     27.01 o 
   7   1  11       91.54      128.88     18.52 o 
   8   1  11        9.59       16.98      9.26 o 
  -7   2  11       11.92       19.29     12.35 o 
  -6   2  11        0.82        7.33     10.03 o 
  -5   2  11      425.67      446.05     29.71 o 
  -4   2  11       60.17       72.54     15.05 o 
  -3   2  11      326.45      275.12     23.15 o 
  -2   2  11       54.83       56.34     13.89 o 
  -1   2  11      409.70      357.30     26.24 o 
   0   2  11       13.20       10.42     10.42 o 
   1   2  11      555.12      498.14     30.87 o 
   2   2  11        1.58        6.56     10.03 o 
   3   2  11      671.59      704.19     23.15 o 
   4   2  11      244.50      235.76     21.61 o 
   5   2  11      486.57      451.07     29.33 o 
   6   2  11       68.02       77.17     15.82 o 
   7   2  11       94.22       97.62     16.59 o 
  -6   3  11        0.81       11.96      8.87 o 
  -5   3  11      319.90      328.37     26.24 o 
  -4   3  11       26.52       38.20     12.73 o 
  -3   3  11      132.70      114.99     17.75 o 
  -2   3  11        5.69        6.17      8.87 o 
  -1   3  11      449.80      399.75     28.55 o 
   0   3  11       31.36       38.59     13.51 o 
   1   3  11      347.24      298.27     24.31 o 
   2   3  11        0.07       -1.93     10.03 o 
   3   3  11      582.41      588.05     21.61 o 
   4   3  11      189.28      195.63     13.12 o 
   5   3  11      185.32      207.59     13.12 o 
   6   3  11        4.50        5.79      8.10 o 
   7   3  11      351.88      358.85     25.85 o 
  -6   4  11        6.18       21.22     10.03 o 
  -5   4  11       52.28       59.81     15.05 o 
  -4   4  11        2.13        1.16      9.65 o 
  -3   4  11      399.84      390.10     28.55 o 
  -2   4  11        1.96       -1.16      6.95 o 
  -1   4  11      473.82      458.79     30.87 o 
   0   4  11       13.33        5.40     10.80 o 
   1   4  11      281.56      261.23     23.92 o 
   2   4  11       57.51       49.00     13.89 o 
   3   4  11      306.80      298.65     15.82 o 
   4   4  11        0.06        6.56      5.40 o 
   5   4  11      210.34      230.36     14.28 o 
   6   4  11        8.37       22.38      6.95 o 
   7   4  11      321.96      371.20     25.85 o 
  -5   5  11       72.51       78.33     15.82 o 
  -4   5  11        3.84       11.58      9.26 o 
  -3   5  11      609.25      564.51     35.11 o 
  -2   5  11        2.32        0.77      9.65 o 
  -1   5  11      262.57      269.33     25.08 o 
   0   5  11        8.35       -0.39     10.03 o 
   1   5  11      382.67      363.48     27.78 o 
   2   5  11       40.37       37.81     13.51 o 
   3   5  11      197.10      191.00     13.89 o 
   4   5  11        0.14        8.87      5.40 o 
   5   5  11      528.45      551.01     22.38 o 
   6   5  11       61.03       89.90     15.05 o 
   7   5  11       48.65       65.98     14.28 o 
   8   5  11        0.66       15.43      8.87 o 
  -5   6  11      148.01      219.94     26.24 o 
  -4   6  11        1.65       25.08     10.03 o 
  -3   6  11      156.98      158.59     22.38 o 
  -2   6  11        3.77        5.40     10.03 o 
  -1   6  11      282.73      247.72     24.31 o 
   0   6  11        3.90        5.40     11.19 o 
   1   6  11      304.98      327.21     27.40 o 
   2   6  11       31.93       23.92     12.35 o 
   3   6  11      466.98      463.03     20.84 o 
   4   6  11       78.84       75.63     10.42 o 
   5   6  11      376.27      355.76     25.08 o 
   6   6  11       10.66       23.54      8.49 o 
   7   6  11        8.78       38.20     12.35 o 
  -4   7  11        6.18       20.84     11.58 o 
  -3   7  11       18.29       35.11     13.89 o 
  -2   7  11        4.82       -4.24     10.03 o 
  -1   7  11      352.72      300.97     26.62 o 
   0   7  11        6.22        0.00     10.03 o 
   1   7  11      382.21      395.12     30.10 o 
   2   7  11       20.71       10.42     10.80 o 
   3   7  11      660.48      633.58     25.08 o 
   4   7  11       20.01       25.08     10.03 o 
   5   7  11       47.04       69.84     13.89 o 
   6   7  11        0.46       12.73      6.56 o 
   7   7  11      186.59      230.36     22.38 o 
  -3   8  11       54.19       86.82     18.52 o 
  -2   8  11        0.00        3.09      8.49 o 
  -1   8  11      207.65      219.17     26.24 o 
   0   8  11        0.04        6.95     10.42 o 
   1   8  11      333.52      344.96     28.55 o 
   2   8  11       14.98       11.96     11.19 o 
   3   8  11       64.96       67.53     10.42 o 
   4   8  11        1.03       10.80      8.10 o 
   5   8  11       72.68      109.58     17.75 o 
   6   8  11        4.33       16.98      8.49 o 
  -1   9  11       25.65       28.94     14.28 o 
   0   9  11        0.71       22.77     11.19 o 
   1   9  11       45.90       56.72     15.82 o 
   2   9  11        3.37       10.42     10.03 o 
   3   9  11       17.81       34.73     10.42 o 
   4   9  11        1.16       23.92      8.10 o 
   5   9  11      193.13      207.98     20.84 o 
  -3  -8  12        0.14       11.19      8.49 o 
  -2  -8  12      184.72      234.60     22.38 o 
  -1  -8  12       70.88       91.06     16.98 o 
   0  -8  12      217.83      281.29     16.21 o 
  -5  -7  12        4.16       23.92      9.65 o 
  -4  -7  12      264.83      245.02     22.38 o 
  -3  -7  12        9.09       20.45     10.42 o 
  -2  -7  12      426.33      460.71     30.10 o 
  -1  -7  12      216.89      264.70     15.82 o 
   0  -7  12       52.25       69.84     10.03 o 
   1  -7  12        1.18       13.51      6.17 o 
   2  -7  12      197.68      207.21     14.28 o 
  -5  -6  12       27.88       27.78     10.42 o 
  -4  -6  12      375.91      419.43     28.17 o 
  -3  -6  12       62.52       76.01     14.66 o 
  -2  -6  12      225.72      229.20     20.84 o 
  -1  -6  12       72.26       89.13     10.42 o 
   0  -6  12      292.01      302.13     16.59 o 
   1  -6  12        9.77       24.69      6.56 o 
   2  -6  12      496.33      503.54     21.99 o 
   3  -6  12      179.64      198.09     16.78 o 
   4  -6  12       46.09       64.27     10.48 o 
  -6  -5  12      175.75      221.87     20.06 o 
  -5  -5  12       26.44       18.91     10.42 o 
  -4  -5  12      168.86      192.54     18.91 o 
  -3  -5  12      121.47      130.42     16.98 o 
  -2  -5  12      226.47      247.72     14.66 o 
  -1  -5  12       13.38       30.48      6.95 o 
   0  -5  12      925.64      932.23     28.94 o 
   1  -5  12      153.02      182.13     12.73 o 
   2  -5  12      175.59      190.23     13.12 o 
   3  -5  12      128.10      130.68     13.36 o 
   4  -5  12      145.44      153.96     20.45 o 
  -6  -4  12      122.79      162.06     16.98 o 
  -5  -4  12       48.92       51.70     11.58 o 
  -4  -4  12      206.85      214.92     18.91 o 
  -3  -4  12       39.54       51.32      8.87 o 
  -2  -4  12      280.30      312.16     16.21 o 
  -1  -4  12       55.59       73.70     14.66 o 
   0  -4  12      894.18      929.15     41.67 o 
   1  -4  12      214.38      210.29     20.45 o 
   2  -4  12      216.11      215.69     20.45 o 
   3  -4  12       26.88       33.57     12.35 o 
   4  -4  12      416.02      408.62     29.33 o 
   5  -4  12      119.80      148.56     20.84 o 
  -4  -3  12      252.38      276.27     23.15 o 
  -3  -3  12        1.55        7.33     10.42 o 
  -2  -3  12      678.22      674.87     35.50 o 
  -1  -3  12       50.72       53.63     14.66 o 
   0  -3  12      214.03      218.78     20.45 o 
   1  -3  12       15.58       43.22     11.19 o 
   2  -3  12      276.91      255.82     21.99 o 
   3  -3  12       17.83       15.43      9.26 o 
   4  -3  12      251.59      232.67     22.77 o 
   5  -3  12       70.05       59.81     15.82 o 
   6  -3  12      127.30      130.03     20.84 o 
  -5  -2  12        1.35       26.62     11.96 o 
  -4  -2  12      297.65      333.77     25.47 o 
  -3  -2  12       45.18       59.04     13.89 o 
  -2  -2  12      538.05      510.88     30.87 o 
  -1  -2  12        6.10       21.22     11.19 o 
   0  -2  12       13.99       38.97     12.35 o 
   1  -2  12       28.37       58.65     14.28 o 
   2  -2  12      533.05      562.20     32.41 o 
   3  -2  12      282.97      300.20     24.69 o 
   4  -2  12      276.39      237.69     22.77 o 
   5  -2  12        3.46        6.95     10.03 o 
   6  -2  12      157.42      167.46     22.38 o 
  -6  -1  12      190.14      206.43     21.22 o 
  -5  -1  12        0.06       26.24     11.58 o 
  -4  -1  12      322.65      382.77     27.78 o 
  -3  -1  12      141.00      169.01     20.84 o 
  -2  -1  12      156.06      169.01     20.84 o 
  -1  -1  12       94.76       91.06     16.98 o 
   0  -1  12      868.31      857.76     40.90 o 
   1  -1  12       92.43       72.16     15.05 o 
   2  -1  12      558.12      553.71     32.41 o 
   3  -1  12      217.70      216.85     22.38 o 
   4  -1  12      302.41      284.38     24.31 o 
   5  -1  12        1.19        6.95      9.26 o 
   6  -1  12      188.39      171.32     22.38 o 
   7  -1  12       38.16       42.44     13.89 o 
  -6   0  12      158.47      207.59     21.61 o 
  -5   0  12        5.68        6.95     10.80 o 
  -4   0  12      381.06      392.42     27.78 o 
  -3   0  12       18.17       38.59     12.73 o 
  -2   0  12      561.25      591.13     33.96 o 
  -1   0  12       77.03       61.35     15.05 o 
   0   0  12     1954.30     1840.54     63.67 o 
   1   0  12       58.70       66.75     15.43 o 
   2   0  12      148.76      128.49     20.06 o 
   3   0  12        0.10        0.39      8.87 o 
   4   0  12      409.91      361.16     27.01 o 
   5   0  12       62.50       52.86     14.66 o 
   6   0  12      188.04      201.03     21.22 o 
   7   0  12        7.93       21.61     11.19 o 
  -6   1  12      128.66      188.68     22.77 o 
  -5   1  12        7.60        8.49     10.42 o 
  -4   1  12      270.93      279.36     24.69 o 
  -3   1  12        9.94       23.54     10.80 o 
  -2   1  12      704.44      710.36     37.81 o 
  -1   1  12       65.50       57.49     14.66 o 
   0   1  12      411.32      396.28     28.17 o 
   1   1  12       71.46       94.54     17.36 o 
   2   1  12      560.96      534.41     33.18 o 
   3   1  12        4.30        5.79     10.80 o 
   4   1  12      345.34      320.26     25.85 o 
   5   1  12      248.46      232.67     23.15 o 
   6   1  12      132.10      149.71     20.84 o 
   7   1  12       35.36       33.57     12.73 o 
  -6   2  12       85.24      100.71     17.75 o 
  -5   2  12       37.99       48.23     14.28 o 
  -4   2  12      167.21      192.93     23.15 o 
  -3   2  12        0.75       -7.72      8.10 o 
  -2   2  12      462.53      453.77     30.48 o 
  -1   2  12       49.08       49.78     14.66 o 
   0   2  12       90.62       82.19     16.98 o 
   1   2  12        4.53        3.86     10.80 o 
   2   2  12      875.83      827.67     41.29 o 
   3   2  12      103.27      106.11     18.52 o 
   4   2  12      264.77      294.41     25.47 o 
   5   2  12      114.80      114.21     18.52 o 
   6   2  12      246.11      214.54     21.99 o 
   7   2  12       39.08       61.74     13.89 o 
  -6   3  12       75.68       90.68     17.75 o 
  -5   3  12       11.84       22.38     10.80 o 
  -4   3  12      209.45      224.96     22.77 o 
  -3   3  12       39.25       33.57     12.35 o 
  -2   3  12      151.46      142.77     20.45 o 
  -1   3  12        2.07        8.49     10.80 o 
   0   3  12      148.49      137.75     21.61 o 
   1   3  12       17.42       16.21     12.35 o 
   2   3  12      534.40      545.60     33.57 o 
   3   3  12      147.90      166.30     12.35 o 
   4   3  12      222.06      221.48     13.89 o 
   5   3  12       19.63       16.98     11.58 o 
   6   3  12      243.54      253.89     23.15 o 
   7   3  12       21.17       37.04     11.96 o 
  -5   4  12        0.44       15.82     10.80 o 
  -4   4  12      154.08      195.24     23.54 o 
  -3   4  12       47.01       70.23     15.82 o 
  -2   4  12      109.32       95.69     17.36 o 
  -1   4  12       17.97        7.72     11.58 o 
   0   4  12      527.28      519.75     34.34 o 
   1   4  12      117.93      112.67     19.68 o 
   2   4  12      166.93      168.23     21.99 o 
   3   4  12        7.38       22.77      6.56 o 
   4   4  12      185.78      213.38     14.66 o 
   5   4  12       19.99       39.36      7.72 o 
   6   4  12      216.14      265.86     23.54 o 
  -5   5  12        0.01       12.35     10.80 o 
  -4   5  12      132.72      150.10     21.61 o 
  -3   5  12        2.19        5.40      9.65 o 
  -2   5  12      301.22      277.43     26.62 o 
  -1   5  12        3.49        8.10     10.80 o 
   0   5  12      363.28      389.72     30.48 o 
   1   5  12       61.18       52.48     15.05 o 
   2   5  12       96.50       97.62     18.52 o 
   3   5  12        2.39       10.42      6.17 o 
   4   5  12      328.33      321.81     17.75 o 
   5   5  12        1.50       10.80      6.17 o 
   6   5  12      107.95      138.52     18.14 o 
   7   5  12        4.89       20.84     10.42 o 
  -4   6  12       88.07      130.03     21.99 o 
  -3   6  12        7.23       -3.47      8.87 o 
  -2   6  12      247.99      215.69     23.54 o 
  -1   6  12       60.41       57.88     16.59 o 
   0   6  12      121.74      142.77     22.38 o 
   1   6  12        0.12        0.77     10.80 o 
   2   6  12      346.41      300.58     27.40 o 
   3   6  12       13.47       26.24      7.33 o 
   4   6  12      200.23      201.42     14.66 o 
   5   6  12        0.86       18.91      6.95 o 
   6   6  12       44.68       76.01     14.66 o 
  -3   7  12        7.28        5.79     11.96 o 
  -2   7  12      106.87      113.83     20.45 o 
  -1   7  12       10.82       15.82     11.96 o 
   0   7  12      183.11      191.00     24.69 o 
   1   7  12        0.82        3.86     10.42 o 
   2   7  12      387.19      420.97     31.64 o 
   3   7  12       59.27       62.12     10.42 o 
   4   7  12       94.08      123.09     18.14 o 
   5   7  12        5.01       17.75      8.10 o 
   6   7  12      123.69      143.54     20.06 o 
  -1   8  12        0.00        6.95     10.03 o 
   0   8  12      306.34      354.60     30.48 o 
   1   8  12        0.01       -0.39      9.26 o 
   2   8  12       92.28       87.20     18.52 o 
   3   8  12        4.91       18.91      6.56 o 
   4   8  12      115.77      153.57     20.84 o 
   5   8  12        8.02       25.47      9.26 o 
   1   9  12        0.16       -0.39     10.03 o 
   2   9  12        8.20       14.28     11.96 o 
   3   9  12        0.23       15.43      6.95 o 
  -3  -7  13      287.71      349.59     26.62 o 
  -2  -7  13       81.65      103.80     16.98 o 
  -1  -7  13       97.35      148.17     18.91 o 
   0  -7  13       37.92       69.07     10.03 o 
  -4  -6  13       59.57       73.31     14.66 o 
  -3  -6  13      288.22      333.77     25.08 o 
  -2  -6  13       37.23       43.99     11.96 o 
  -1  -6  13      161.38      187.53     18.91 o 
   0  -6  13       44.50       68.30     13.89 o 
   1  -6  13      188.96      216.08     21.22 o 
   2  -6  13       21.38       37.43     12.73 o 
  -2  -5  13        3.92       12.35      8.49 o 
  -1  -5  13      350.62      378.53     26.62 o 
   0  -5  13       89.33       88.36     16.21 o 
   1  -5  13      308.79      342.26     26.24 o 
   2  -5  13       53.83      100.32     16.98 o 
   3  -5  13      249.40      258.14     23.54 o 
  -3  -4  13      268.75      286.69     24.31 o 
  -2  -4  13       10.50       32.41     12.35 o 
  -1  -4  13      400.96      481.17     30.87 o 
   0  -4  13      106.30      150.48     19.29 o 
   1  -4  13      337.99      378.91     27.78 o 
   2  -4  13      119.06      140.84     18.91 o 
   3  -4  13      171.65      194.86     20.84 o 
   4  -4  13       61.18       64.44     15.43 o 
  -4  -3  13        6.73       22.77     10.80 o 
  -3  -3  13      488.17      557.18     33.57 o 
  -2  -3  13       67.95      103.02     17.36 o 
  -1  -3  13      146.53      187.14     19.68 o 
   0  -3  13       51.56       74.08     15.43 o 
   1  -3  13      246.15      289.01     23.92 o 
   2  -3  13       86.88      104.18     18.14 o 
   3  -3  13      206.84      225.73     21.99 o 
   4  -3  13       12.03       40.52     12.35 o 
   5  -3  13      322.20      323.73     27.78 o 
  -5  -2  13      240.12      300.97     25.47 o 
  -4  -2  13       10.38       18.14     10.03 o 
  -3  -2  13      219.04      234.99     22.77 o 
  -2  -2  13       72.77       91.83     17.75 o 
  -1  -2  13       99.80      119.23     18.52 o 
   0  -2  13        4.77       13.51     10.42 o 
   1  -2  13       92.02      125.40     19.29 o 
   2  -2  13       67.26       79.49     16.21 o 
   3  -2  13      387.29      354.60     27.40 o 
   4  -2  13       12.22       11.58     11.58 o 
   5  -2  13      143.88      162.06     22.38 o 
  -5  -1  13      377.64      430.62     30.87 o 
  -4  -1  13       46.50       60.58     15.43 o 
  -3  -1  13       11.83       20.45     10.42 o 
  -2  -1  13       63.86       80.64     16.21 o 
  -1  -1  13      462.86      453.00     31.25 o 
   0  -1  13       47.86       57.49     15.05 o 
   1  -1  13      200.47      190.61     21.22 o 
   2  -1  13       34.43       42.83     12.73 o 
   3  -1  13      429.94      432.16     31.25 o 
   4  -1  13      115.52      101.09     18.91 o 
   5  -1  13       70.72       61.74     15.82 o 
   6  -1  13        8.00       17.36     10.80 o 
  -6   0  13       23.67       41.29     14.28 o 
  -5   0  13      215.39      234.22     23.54 o 
  -4   0  13        3.17       20.84     10.80 o 
  -3   0  13      145.00      166.69     22.38 o 
  -2   0  13       41.07       66.37     15.43 o 
  -1   0  13      866.81      900.98     43.99 o 
   0   0  13       74.34       86.43     17.36 o 
   1   0  13      702.39      716.54     38.97 o 
   2   0  13        2.13       -4.24     11.19 o 
   3   0  13      158.86      170.55     22.38 o 
   4   0  13       65.43       64.82     15.82 o 
   5   0  13      122.18      123.86     20.45 o 
   6   0  13        6.01        6.17      8.87 o 
  -6   1  13        8.24       29.71     12.35 o 
  -5   1  13       81.10      108.43     20.45 o 
  -4   1  13        5.26       28.94     11.58 o 
  -3   1  13      555.85      581.49     36.27 o 
  -2   1  13        0.69        4.63     10.03 o 
  -1   1  13      320.87      345.73     27.40 o 
   0   1  13       37.47       42.44     13.89 o 
   1   1  13      647.84      625.48     37.43 o 
   2   1  13       12.23       18.52     12.73 o 
   3   1  13       44.34       25.47     13.51 o 
   4   1  13        6.79        1.16     10.03 o 
   5   1  13      234.30      247.34     23.92 o 
   6   1  13       70.87       54.02     15.43 o 
  -5   2  13       75.69      106.11     19.68 o 
  -4   2  13       10.64       26.62     11.19 o 
  -3   2  13      326.88      368.11     28.94 o 
  -2   2  13       10.65       25.47     12.73 o 
  -1   2  13      115.19      115.76     19.29 o 
   0   2  13        7.40        8.49     10.80 o 
   1   2  13      216.57      211.45     25.08 o 
   2   2  13      121.09      140.84     21.61 o 
   3   2  13      265.07      252.35     25.47 o 
   4   2  13       69.88       68.30     16.21 o 
   5   2  13      331.08      326.05     27.40 o 
   6   2  13      109.82      137.37     20.84 o 
  -5   3  13      120.04      129.65     21.22 o 
  -4   3  13       74.82       99.94     19.29 o 
  -3   3  13       82.00       92.61     17.75 o 
  -2   3  13        7.09       21.61     11.19 o 
  -1   3  13      190.48      197.56     21.61 o 
   0   3  13        5.58       11.96     12.35 o 
   1   3  13      150.14      167.46     22.77 o 
   2   3  13       93.71       94.15     18.52 o 
   3   3  13      500.43      449.91     32.03 o 
   4   3  13      121.85      122.70     20.45 o 
   5   3  13      185.24      173.25     22.77 o 
   6   3  13        2.97       16.98      9.65 o 
  -4   4  13       13.64       24.69     13.12 o 
  -3   4  13       63.39       68.68     16.98 o 
  -2   4  13        4.56        9.26      9.26 o 
  -1   4  13      263.33      263.54     25.85 o 
   0   4  13       20.29       19.68     13.12 o 
   1   4  13      189.27      218.78     26.24 o 
   2   4  13        7.13        7.33     11.58 o 
   3   4  13      213.23      234.22     15.05 o 
   4   4  13       25.35       45.15      8.87 o 
   5   4  13       95.20      111.51     19.29 o 
   6   4  13        0.73        9.65      7.72 o 
  -4   5  13        7.02       18.52     10.42 o 
  -3   5  13      196.54      226.11     27.01 o 
  -2   5  13        8.42        6.95     11.58 o 
  -1   5  13      153.71      174.02     25.08 o 
   0   5  13       12.91        5.02     11.96 o 
   1   5  13      180.33      248.49     28.17 o 
   2   5  13        1.15       -0.77     10.80 o 
   3   5  13       99.15      128.88     13.12 o 
   4   5  13        5.59       15.82      6.56 o 
   5   5  13      135.73      191.00     14.66 o 
  -3   6  13      148.46      141.22     22.77 o 
  -2   6  13        3.36        1.93     10.80 o 
  -1   6  13       71.12       65.98     18.14 o 
   0   6  13        4.16       13.89     12.35 o 
   1   6  13      143.99      157.43     23.15 o 
   2   6  13        3.92        8.87     12.35 o 
   3   6  13      120.42      146.63     14.66 o 
   4   6  13        1.98       21.22      6.95 o 
   5   6  13      125.88      139.68     18.52 o 
  -1   7  13      108.68      116.53     21.99 o 
   0   7  13        4.28        4.63     10.80 o 
   1   7  13      109.01      122.32     21.99 o 
   2   7  13       15.52       15.43     13.12 o 
   3   7  13      192.72      209.91     15.43 o 
   4   7  13       21.95       65.21     14.28 o 
   1   8  13      139.74      154.73     23.54 o 
   2   8  13        0.74        6.56     10.80 o 
   3   8  13      109.72      142.00     15.05 o 
  -1  -6  14       93.11      119.23     18.14 o 
   0  -6  14       23.47       53.63     11.58 o 
  -2  -5  14      161.91      190.61     20.06 o 
  -1  -5  14       20.07       48.62     12.35 o 
   0  -5  14      156.24      179.04     19.68 o 
   1  -5  14       19.60       49.78     13.12 o 
   2  -5  14      234.17      280.13     25.08 o 
  -3  -4  14       77.88      111.13     19.29 o 
  -2  -4  14      171.36      190.23     22.77 o 
  -1  -4  14        0.07       20.06     10.80 o 
   0  -4  14      344.76      396.66     28.55 o 
   1  -4  14      162.40      201.42     23.92 o 
   2  -4  14      102.34      109.97     18.14 o 
   3  -4  14       78.90       82.96     16.21 o 
  -4  -3  14       77.06      107.27     19.29 o 
  -3  -3  14       18.79       42.06     13.89 o 
  -2  -3  14      211.72      241.55     23.54 o 
  -1  -3  14       20.59       44.76     14.28 o 
   0  -3  14      324.98      347.66     27.78 o 
   1  -3  14      161.43      179.81     19.68 o 
   2  -3  14      121.74      142.00     20.84 o 
   3  -3  14       28.49       38.59     11.96 o 
   4  -3  14      270.37      332.61     27.40 o 
  -4  -2  14       88.12      131.58     20.45 o 
  -3  -2  14        1.01       20.84     10.80 o 
  -2  -2  14      289.29      311.77     26.62 o 
  -1  -2  14       69.28       79.49     16.98 o 
   0  -2  14       49.70       83.73     17.36 o 
   1  -2  14       14.37       46.30     13.89 o 
   2  -2  14      227.77      312.55     25.85 o 
   3  -2  14       22.38       46.30     14.28 o 
   4  -2  14      154.01      165.15     22.77 o 
  -5  -1  14        0.02       25.47     12.35 o 
  -4  -1  14      168.43      223.41     23.15 o 
  -3  -1  14       27.87       23.15     13.12 o 
  -2  -1  14       64.53       96.85     18.52 o 
  -1  -1  14       79.77      123.09     20.06 o 
   0  -1  14       62.92       85.27     17.36 o 
   1  -1  14        0.82        8.10     10.80 o 
   2  -1  14      411.67      378.91     28.55 o 
   3  -1  14       80.83       72.54     17.36 o 
   4  -1  14       61.31       77.17     17.36 o 
   5  -1  14        7.66       25.85     12.73 o 
  -5   0  14        4.23       37.43     14.66 o 
  -4   0  14      217.04      220.32     23.92 o 
  -3   0  14       56.33       91.83     18.14 o 
  -2   0  14       63.57       76.01     16.98 o 
  -1   0  14       13.70       14.28     12.35 o 
   0   0  14      722.80      677.18     39.36 o 
   1   0  14       17.77       41.29     14.28 o 
   2   0  14      148.43      156.27     22.77 o 
   3   0  14       27.97       45.15     16.21 o 
   4   0  14       50.63       52.09     15.43 o 
   5   0  14        2.89       -1.93      8.87 o 
  -5   1  14       11.95       35.88     12.73 o 
  -4   1  14      206.48      239.23     27.78 o 
  -3   1  14        1.43        9.26     11.58 o 
  -2   1  14      330.12      342.64     28.17 o 
  -1   1  14        0.60       15.82     11.19 o 
   0   1  14      361.44      377.37     29.33 o 
   1   1  14      124.04      141.61     21.99 o 
   2   1  14       54.77       49.39     17.36 o 
   3   1  14        4.18        3.47     10.03 o 
   4   1  14      141.56      145.85     22.38 o 
   5   1  14       65.00       56.72     14.66 o 
  -4   2  14       77.47      119.62     20.45 o 
  -3   2  14        2.07       16.98     11.58 o 
  -2   2  14      355.19      356.15     29.33 o 
  -1   2  14       36.58       61.35     16.21 o 
   0   2  14       23.00       28.94     13.89 o 
   1   2  14       65.64       63.28     17.75 o 
   2   2  14      272.12      245.79     25.47 o 
   3   2  14       16.60       21.61     11.58 o 
   4   2  14      205.77      221.48     24.31 o 
   5   2  14      105.91      129.65     20.45 o 
  -4   3  14       53.06       71.77     18.91 o 
  -3   3  14       33.15       54.02     15.05 o 
  -2   3  14      173.73      189.07     25.47 o 
  -1   3  14       45.88       57.88     16.21 o 
   0   3  14       64.01       61.35     17.75 o 
   1   3  14        0.04       -8.10     11.19 o 
   2   3  14      372.84      372.35     30.48 o 
   3   3  14      179.11      178.27     23.92 o 
   4   3  14      212.54      220.71     26.62 o 
   5   3  14       15.08       25.47     11.96 o 
  -3   4  14       26.54       37.43     16.59 o 
  -2   4  14       30.13       60.19     16.21 o 
  -1   4  14        1.40       -5.79     11.58 o 
   0   4  14      272.49      314.47     29.71 o 
   1   4  14        2.23       18.52     12.35 o 
   2   4  14      179.73      201.03     25.85 o 
   3   4  14       37.51       59.42     16.21 o 
   4   4  14      120.28      122.32     21.22 o 
   5   4  14        1.34       11.96     10.03 o 
  -2   5  14       39.35       31.25     15.43 o 
  -1   5  14        0.02       -2.32     10.80 o 
  
